# Supplementary material for: Are Plant Species Able to Keep Pace with the Rapidly Changing Climate?
Source: PLoS One. 2013 Jul 24;8(7):e67909. doi: 10.1371/journal.pone.0067909 (PMC3722234; doi:10.1371/journal.pone.0067909)
Supplement: Table S9 — Proportions still attached in cattle coat (prop_attach, measured values) after a certain time [min] for up to five repetitions (rep.) for the 64 species in table S10. We standardized the measured values by subtracting the minimum value and dividing by the range of the measured values. (TXT) [file pone.0067909.s019.txt]

Table S9: Proportions still attached in cattle coat (prop_attach, measured values) after a certain time [min]
for up to five repetitions (rep.) for the 64 species in table S10. We standardized the measured values by
subtracting the minimum value and dividing by the range of the measured values.
species	rep.	time [min]	prop_att	reference
Achillea millefolium L.	1	0	1.000	original measurement
Achillea millefolium L.	1	1	0.114	original measurement
Achillea millefolium L.	1	5	0.071	original measurement
Achillea millefolium L.	1	10	0.057	original measurement
Achillea millefolium L.	1	30	0.057	original measurement
Achillea millefolium L.	1	60	0.029	original measurement
Achillea millefolium L.	1	120	0.014	original measurement
Achillea millefolium L.	1	180	0.014	original measurement
Achillea millefolium L.	1	360	0.000	original measurement
Achillea millefolium L.	1	1440	0.000	original measurement
Achillea millefolium L.	2	0	1.000	original measurement
Achillea millefolium L.	2	1	0.416	original measurement
Achillea millefolium L.	2	5	0.286	original measurement
Achillea millefolium L.	2	10	0.260	original measurement
Achillea millefolium L.	2	30	0.195	original measurement
Achillea millefolium L.	2	60	0.195	original measurement
Achillea millefolium L.	2	120	0.156	original measurement
Achillea millefolium L.	2	180	0.078	original measurement
Achillea millefolium L.	2	360	0.000	original measurement
Achillea millefolium L.	2	1440	0.000	original measurement
Achillea millefolium L.	3	0	1.000	original measurement
Achillea millefolium L.	3	1	0.197	original measurement
Achillea millefolium L.	3	5	0.141	original measurement
Achillea millefolium L.	3	10	0.127	original measurement
Achillea millefolium L.	3	30	0.099	original measurement
Achillea millefolium L.	3	60	0.070	original measurement
Achillea millefolium L.	3	120	0.042	original measurement
Achillea millefolium L.	3	180	0.014	original measurement
Achillea millefolium L.	3	360	0.000	original measurement
Achillea millefolium L.	3	1440	0.000	original measurement
Achillea millefolium L.	4	0	1.000	original measurement
Achillea millefolium L.	4	1	0.347	original measurement
Achillea millefolium L.	4	5	0.240	original measurement
Achillea millefolium L.	4	10	0.227	original measurement
Achillea millefolium L.	4	30	0.213	original measurement
Achillea millefolium L.	4	60	0.187	original measurement
Achillea millefolium L.	4	120	0.133	original measurement
Achillea millefolium L.	4	180	0.027	original measurement
Achillea millefolium L.	4	360	0.000	original measurement
Achillea millefolium L.	4	1440	0.000	original measurement
Agrostis capillaris L.	1	0	1.000	original measurement
Agrostis capillaris L.	1	1	0.233	original measurement
Agrostis capillaris L.	1	5	0.164	original measurement
Agrostis capillaris L.	1	10	0.137	original measurement
Agrostis capillaris L.	1	30	0.110	original measurement
Agrostis capillaris L.	1	60	0.027	original measurement
Agrostis capillaris L.	1	120	0.027	original measurement
Agrostis capillaris L.	1	180	0.014	original measurement
Agrostis capillaris L.	1	360	0.000	original measurement
Agrostis capillaris L.	1	1440	0.000	original measurement
Agrostis capillaris L.	2	0	1.000	original measurement
Agrostis capillaris L.	2	1	0.415	original measurement
Agrostis capillaris L.	2	5	0.287	original measurement
Agrostis capillaris L.	2	10	0.255	original measurement
Agrostis capillaris L.	2	30	0.223	original measurement
Agrostis capillaris L.	2	60	0.223	original measurement
Agrostis capillaris L.	2	120	0.213	original measurement
Agrostis capillaris L.	2	180	0.106	original measurement
Agrostis capillaris L.	2	360	0.000	original measurement
Agrostis capillaris L.	2	1440	0.000	original measurement
Agrostis capillaris L.	3	0	1.000	original measurement
Agrostis capillaris L.	3	1	0.455	original measurement
Agrostis capillaris L.	3	5	0.364	original measurement
Agrostis capillaris L.	3	10	0.338	original measurement
Agrostis capillaris L.	3	30	0.286	original measurement
Agrostis capillaris L.	3	60	0.260	original measurement
Agrostis capillaris L.	3	120	0.208	original measurement
Agrostis capillaris L.	3	180	0.143	original measurement
Agrostis capillaris L.	3	360	0.026	original measurement
Agrostis capillaris L.	3	1440	0.000	original measurement
Agrostis capillaris L.	4	0	1.000	original measurement
Agrostis capillaris L.	4	1	0.183	original measurement
Agrostis capillaris L.	4	5	0.118	original measurement
Agrostis capillaris L.	4	10	0.118	original measurement
Agrostis capillaris L.	4	30	0.043	original measurement
Agrostis capillaris L.	4	60	0.022	original measurement
Agrostis capillaris L.	4	120	0.000	original measurement
Agrostis capillaris L.	4	180	0.000	original measurement
Agrostis capillaris L.	4	360	0.000	original measurement
Agrostis capillaris L.	4	1440	0.000	original measurement
Anthoxanthum odoratum L.	1	0	1.000	original measurement
Anthoxanthum odoratum L.	1	1	0.439	original measurement
Anthoxanthum odoratum L.	1	5	0.273	original measurement
Anthoxanthum odoratum L.	1	10	0.258	original measurement
Anthoxanthum odoratum L.	1	30	0.182	original measurement
Anthoxanthum odoratum L.	1	60	0.152	original measurement
Anthoxanthum odoratum L.	1	120	0.000	original measurement
Anthoxanthum odoratum L.	1	180	0.000	original measurement
Anthoxanthum odoratum L.	2	0	1.000	original measurement
Anthoxanthum odoratum L.	2	1	0.366	original measurement
Anthoxanthum odoratum L.	2	5	0.254	original measurement
Anthoxanthum odoratum L.	2	10	0.169	original measurement
Anthoxanthum odoratum L.	2	30	0.127	original measurement
Anthoxanthum odoratum L.	2	60	0.127	original measurement
Anthoxanthum odoratum L.	2	120	0.099	original measurement
Anthoxanthum odoratum L.	2	180	0.056	original measurement
Anthoxanthum odoratum L.	2	360	0.028	original measurement
Anthoxanthum odoratum L.	2	1440	0.000	original measurement
Anthoxanthum odoratum L.	3	0	1.000	original measurement
Anthoxanthum odoratum L.	3	1	0.462	original measurement
Anthoxanthum odoratum L.	3	5	0.436	original measurement
Anthoxanthum odoratum L.	3	10	0.385	original measurement
Anthoxanthum odoratum L.	3	30	0.321	original measurement
Anthoxanthum odoratum L.	3	60	0.269	original measurement
Anthoxanthum odoratum L.	3	120	0.192	original measurement
Anthoxanthum odoratum L.	3	180	0.141	original measurement
Anthoxanthum odoratum L.	3	360	0.051	original measurement
Anthoxanthum odoratum L.	3	1440	0.000	original measurement
Anthoxanthum odoratum L.	4	0	1.000	original measurement
Anthoxanthum odoratum L.	4	1	0.373	original measurement
Anthoxanthum odoratum L.	4	5	0.325	original measurement
Anthoxanthum odoratum L.	4	10	0.313	original measurement
Anthoxanthum odoratum L.	4	30	0.289	original measurement
Anthoxanthum odoratum L.	4	60	0.265	original measurement
Anthoxanthum odoratum L.	4	120	0.133	original measurement
Anthoxanthum odoratum L.	4	180	0.133	original measurement
Anthoxanthum odoratum L.	4	360	0.000	original measurement
Anthoxanthum odoratum L.	4	1440	0.000	original measurement
Arenaria serpyllifolia agg.	1	0	1.000	original measurement
Arenaria serpyllifolia agg.	1	1	0.083	original measurement
Arenaria serpyllifolia agg.	1	5	0.028	original measurement
Arenaria serpyllifolia agg.	1	10	0.028	original measurement
Arenaria serpyllifolia agg.	1	30	0.014	original measurement
Arenaria serpyllifolia agg.	1	60	0.014	original measurement
Arenaria serpyllifolia agg.	1	120	0.014	original measurement
Arenaria serpyllifolia agg.	1	180	0.014	original measurement
Arenaria serpyllifolia agg.	1	360	0.000	original measurement
Arenaria serpyllifolia agg.	1	1440	0.000	original measurement
Arenaria serpyllifolia agg.	2	0	1.000	original measurement
Arenaria serpyllifolia agg.	2	1	0.223	original measurement
Arenaria serpyllifolia agg.	2	5	0.149	original measurement
Arenaria serpyllifolia agg.	2	10	0.149	original measurement
Arenaria serpyllifolia agg.	2	30	0.117	original measurement
Arenaria serpyllifolia agg.	2	60	0.096	original measurement
Arenaria serpyllifolia agg.	2	120	0.096	original measurement
Arenaria serpyllifolia agg.	2	180	0.011	original measurement
Arenaria serpyllifolia agg.	2	360	0.011	original measurement
Arenaria serpyllifolia agg.	2	1440	0.000	original measurement
Arenaria serpyllifolia agg.	3	0	1.000	original measurement
Arenaria serpyllifolia agg.	3	1	0.250	original measurement
Arenaria serpyllifolia agg.	3	5	0.167	original measurement
Arenaria serpyllifolia agg.	3	10	0.107	original measurement
Arenaria serpyllifolia agg.	3	30	0.071	original measurement
Arenaria serpyllifolia agg.	3	60	0.060	original measurement
Arenaria serpyllifolia agg.	3	120	0.048	original measurement
Arenaria serpyllifolia agg.	3	180	0.036	original measurement
Arenaria serpyllifolia agg.	3	360	0.012	original measurement
Arenaria serpyllifolia agg.	3	1440	0.000	original measurement
Arenaria serpyllifolia agg.	4	0	1.000	original measurement
Arenaria serpyllifolia agg.	4	1	0.415	original measurement
Arenaria serpyllifolia agg.	4	5	0.287	original measurement
Arenaria serpyllifolia agg.	4	10	0.266	original measurement
Arenaria serpyllifolia agg.	4	30	0.213	original measurement
Arenaria serpyllifolia agg.	4	60	0.170	original measurement
Arenaria serpyllifolia agg.	4	120	0.106	original measurement
Arenaria serpyllifolia agg.	4	180	0.064	original measurement
Arenaria serpyllifolia agg.	4	360	0.011	original measurement
Arenaria serpyllifolia agg.	4	1440	0.000	original measurement
Armeria maritima ssp. elongata (Hoffm.) Bonnier	1	0	1.000	original measurement
Armeria maritima ssp. elongata (Hoffm.) Bonnier	1	1	0.370	original measurement
Armeria maritima ssp. elongata (Hoffm.) Bonnier	1	5	0.278	original measurement
Armeria maritima ssp. elongata (Hoffm.) Bonnier	1	10	0.222	original measurement
Armeria maritima ssp. elongata (Hoffm.) Bonnier	1	30	0.185	original measurement
Armeria maritima ssp. elongata (Hoffm.) Bonnier	1	60	0.148	original measurement
Armeria maritima ssp. elongata (Hoffm.) Bonnier	1	120	0.019	original measurement
Armeria maritima ssp. elongata (Hoffm.) Bonnier	1	180	0.000	original measurement
Armeria maritima ssp. elongata (Hoffm.) Bonnier	2	0	1.000	original measurement
Armeria maritima ssp. elongata (Hoffm.) Bonnier	2	1	0.036	original measurement
Armeria maritima ssp. elongata (Hoffm.) Bonnier	2	5	0.018	original measurement
Armeria maritima ssp. elongata (Hoffm.) Bonnier	2	10	0.018	original measurement
Armeria maritima ssp. elongata (Hoffm.) Bonnier	2	30	0.018	original measurement
Armeria maritima ssp. elongata (Hoffm.) Bonnier	2	60	0.018	original measurement
Armeria maritima ssp. elongata (Hoffm.) Bonnier	2	120	0.000	original measurement
Armeria maritima ssp. elongata (Hoffm.) Bonnier	2	180	0.000	original measurement
Armeria maritima ssp. elongata (Hoffm.) Bonnier	2	360	0.000	original measurement
Armeria maritima ssp. elongata (Hoffm.) Bonnier	2	1440	0.000	original measurement
Armeria maritima ssp. elongata (Hoffm.) Bonnier	3	0	1.000	original measurement
Armeria maritima ssp. elongata (Hoffm.) Bonnier	3	1	0.377	original measurement
Armeria maritima ssp. elongata (Hoffm.) Bonnier	3	5	0.283	original measurement
Armeria maritima ssp. elongata (Hoffm.) Bonnier	3	10	0.283	original measurement
Armeria maritima ssp. elongata (Hoffm.) Bonnier	3	30	0.226	original measurement
Armeria maritima ssp. elongata (Hoffm.) Bonnier	3	60	0.208	original measurement
Armeria maritima ssp. elongata (Hoffm.) Bonnier	3	120	0.075	original measurement
Armeria maritima ssp. elongata (Hoffm.) Bonnier	3	180	0.057	original measurement
Armeria maritima ssp. elongata (Hoffm.) Bonnier	3	360	0.038	original measurement
Armeria maritima ssp. elongata (Hoffm.) Bonnier	3	1440	0.000	original measurement
Armeria maritima ssp. elongata (Hoffm.) Bonnier	4	0	1.000	original measurement
Armeria maritima ssp. elongata (Hoffm.) Bonnier	4	1	0.269	original measurement
Armeria maritima ssp. elongata (Hoffm.) Bonnier	4	5	0.231	original measurement
Armeria maritima ssp. elongata (Hoffm.) Bonnier	4	10	0.218	original measurement
Armeria maritima ssp. elongata (Hoffm.) Bonnier	4	30	0.179	original measurement
Armeria maritima ssp. elongata (Hoffm.) Bonnier	4	60	0.167	original measurement
Armeria maritima ssp. elongata (Hoffm.) Bonnier	4	120	0.064	original measurement
Armeria maritima ssp. elongata (Hoffm.) Bonnier	4	180	0.038	original measurement
Armeria maritima ssp. elongata (Hoffm.) Bonnier	4	360	0.000	original measurement
Armeria maritima ssp. elongata (Hoffm.) Bonnier	4	1440	0.000	original measurement
Briza media L.	1	0	1.000	original measurement
Briza media L.	1	1	0.081	original measurement
Briza media L.	1	5	0.054	original measurement
Briza media L.	1	10	0.027	original measurement
Briza media L.	1	30	0.000	original measurement
Briza media L.	1	60	0.000	original measurement
Briza media L.	1	120	0.000	original measurement
Briza media L.	1	180	0.000	original measurement
Briza media L.	1	360	0.000	original measurement
Briza media L.	1	1440	0.000	original measurement
Briza media L.	2	0	1.000	original measurement
Briza media L.	2	1	0.061	original measurement
Briza media L.	2	5	0.000	original measurement
Briza media L.	2	10	0.000	original measurement
Briza media L.	2	30	0.000	original measurement
Briza media L.	2	60	0.000	original measurement
Briza media L.	2	120	0.000	original measurement
Briza media L.	2	180	0.000	original measurement
Briza media L.	2	360	0.000	original measurement
Briza media L.	2	1440	0.000	original measurement
Briza media L.	3	0	1.000	original measurement
Briza media L.	3	1	0.109	original measurement
Briza media L.	3	5	0.087	original measurement
Briza media L.	3	10	0.043	original measurement
Briza media L.	3	30	0.043	original measurement
Briza media L.	3	60	0.022	original measurement
Briza media L.	3	120	0.000	original measurement
Briza media L.	3	180	0.000	original measurement
Briza media L.	3	360	0.000	original measurement
Briza media L.	3	1440	0.000	original measurement
Briza media L.	4	0	1.000	original measurement
Briza media L.	4	1	0.081	original measurement
Briza media L.	4	5	0.032	original measurement
Briza media L.	4	10	0.016	original measurement
Briza media L.	4	30	0.000	original measurement
Briza media L.	4	60	0.000	original measurement
Briza media L.	4	120	0.000	original measurement
Briza media L.	4	180	0.000	original measurement
Briza media L.	4	360	0.000	original measurement
Briza media L.	4	1440	0.000	original measurement
Calluna vulgaris (L.) Hull	1	0	1.000	original measurement
Calluna vulgaris (L.) Hull	1	1	0.384	original measurement
Calluna vulgaris (L.) Hull	1	5	0.302	original measurement
Calluna vulgaris (L.) Hull	1	10	0.267	original measurement
Calluna vulgaris (L.) Hull	1	30	0.209	original measurement
Calluna vulgaris (L.) Hull	1	60	0.186	original measurement
Calluna vulgaris (L.) Hull	1	120	0.070	original measurement
Calluna vulgaris (L.) Hull	1	180	0.000	original measurement
Calluna vulgaris (L.) Hull	2	0	1.000	original measurement
Calluna vulgaris (L.) Hull	2	1	0.341	original measurement
Calluna vulgaris (L.) Hull	2	5	0.271	original measurement
Calluna vulgaris (L.) Hull	2	10	0.235	original measurement
Calluna vulgaris (L.) Hull	2	30	0.165	original measurement
Calluna vulgaris (L.) Hull	2	60	0.141	original measurement
Calluna vulgaris (L.) Hull	2	120	0.082	original measurement
Calluna vulgaris (L.) Hull	2	180	0.059	original measurement
Calluna vulgaris (L.) Hull	2	360	0.012	original measurement
Calluna vulgaris (L.) Hull	2	1440	0.000	original measurement
Calluna vulgaris (L.) Hull	3	0	1.000	original measurement
Calluna vulgaris (L.) Hull	3	1	0.343	original measurement
Calluna vulgaris (L.) Hull	3	5	0.257	original measurement
Calluna vulgaris (L.) Hull	3	10	0.214	original measurement
Calluna vulgaris (L.) Hull	3	30	0.157	original measurement
Calluna vulgaris (L.) Hull	3	60	0.143	original measurement
Calluna vulgaris (L.) Hull	3	120	0.029	original measurement
Calluna vulgaris (L.) Hull	3	180	0.029	original measurement
Calluna vulgaris (L.) Hull	3	360	0.000	original measurement
Calluna vulgaris (L.) Hull	3	1440	0.000	original measurement
Calluna vulgaris (L.) Hull	4	0	1.000	original measurement
Calluna vulgaris (L.) Hull	4	1	0.779	original measurement
Calluna vulgaris (L.) Hull	4	5	0.649	original measurement
Calluna vulgaris (L.) Hull	4	10	0.649	original measurement
Calluna vulgaris (L.) Hull	4	30	0.610	original measurement
Calluna vulgaris (L.) Hull	4	60	0.610	original measurement
Calluna vulgaris (L.) Hull	4	120	0.429	original measurement
Calluna vulgaris (L.) Hull	4	180	0.351	original measurement
Calluna vulgaris (L.) Hull	4	360	0.013	original measurement
Calluna vulgaris (L.) Hull	4	1440	0.000	original measurement
Clinopodium vulgare L.	1	0	1.000	original measurement
Clinopodium vulgare L.	1	1	0.255	original measurement
Clinopodium vulgare L.	1	5	0.176	original measurement
Clinopodium vulgare L.	1	10	0.157	original measurement
Clinopodium vulgare L.	1	30	0.098	original measurement
Clinopodium vulgare L.	1	60	0.098	original measurement
Clinopodium vulgare L.	1	120	0.039	original measurement
Clinopodium vulgare L.	1	180	0.000	original measurement
Clinopodium vulgare L.	2	0	1.000	original measurement
Clinopodium vulgare L.	2	1	0.140	original measurement
Clinopodium vulgare L.	2	5	0.140	original measurement
Clinopodium vulgare L.	2	10	0.070	original measurement
Clinopodium vulgare L.	2	30	0.018	original measurement
Clinopodium vulgare L.	2	60	0.018	original measurement
Clinopodium vulgare L.	2	120	0.018	original measurement
Clinopodium vulgare L.	2	180	0.000	original measurement
Clinopodium vulgare L.	2	360	0.000	original measurement
Clinopodium vulgare L.	2	1440	0.000	original measurement
Clinopodium vulgare L.	3	0	1.000	original measurement
Clinopodium vulgare L.	3	1	0.338	original measurement
Clinopodium vulgare L.	3	5	0.312	original measurement
Clinopodium vulgare L.	3	10	0.286	original measurement
Clinopodium vulgare L.	3	30	0.273	original measurement
Clinopodium vulgare L.	3	60	0.273	original measurement
Clinopodium vulgare L.	3	120	0.208	original measurement
Clinopodium vulgare L.	3	180	0.195	original measurement
Clinopodium vulgare L.	3	360	0.104	original measurement
Clinopodium vulgare L.	3	1440	0.000	original measurement
Clinopodium vulgare L.	4	0	1.000	original measurement
Clinopodium vulgare L.	4	1	0.257	original measurement
Clinopodium vulgare L.	4	5	0.186	original measurement
Clinopodium vulgare L.	4	10	0.186	original measurement
Clinopodium vulgare L.	4	30	0.171	original measurement
Clinopodium vulgare L.	4	60	0.171	original measurement
Clinopodium vulgare L.	4	120	0.100	original measurement
Clinopodium vulgare L.	4	180	0.086	original measurement
Clinopodium vulgare L.	4	360	0.000	original measurement
Clinopodium vulgare L.	4	1440	0.000	original measurement
Echium vulgare L.	1	0	1.000	original measurement
Echium vulgare L.	1	1	0.000	original measurement
Echium vulgare L.	1	5	0.000	original measurement
Echium vulgare L.	1	10	0.000	original measurement
Echium vulgare L.	1	30	0.000	original measurement
Echium vulgare L.	1	60	0.000	original measurement
Echium vulgare L.	1	120	0.000	original measurement
Echium vulgare L.	1	180	0.000	original measurement
Echium vulgare L.	2	0	1.000	original measurement
Echium vulgare L.	2	1	0.056	original measurement
Echium vulgare L.	2	5	0.056	original measurement
Echium vulgare L.	2	10	0.056	original measurement
Echium vulgare L.	2	30	0.000	original measurement
Echium vulgare L.	2	60	0.000	original measurement
Echium vulgare L.	2	120	0.000	original measurement
Echium vulgare L.	2	180	0.000	original measurement
Echium vulgare L.	2	360	0.000	original measurement
Echium vulgare L.	2	1440	0.000	original measurement
Echium vulgare L.	3	0	1.000	original measurement
Echium vulgare L.	3	1	0.045	original measurement
Echium vulgare L.	3	5	0.045	original measurement
Echium vulgare L.	3	10	0.000	original measurement
Echium vulgare L.	3	30	0.000	original measurement
Echium vulgare L.	3	60	0.000	original measurement
Echium vulgare L.	3	120	0.000	original measurement
Echium vulgare L.	3	180	0.000	original measurement
Echium vulgare L.	3	360	0.000	original measurement
Echium vulgare L.	3	1440	0.000	original measurement
Echium vulgare L.	4	0	1.000	original measurement
Echium vulgare L.	4	1	0.026	original measurement
Echium vulgare L.	4	5	0.026	original measurement
Echium vulgare L.	4	10	0.026	original measurement
Echium vulgare L.	4	30	0.026	original measurement
Echium vulgare L.	4	60	0.000	original measurement
Echium vulgare L.	4	120	0.000	original measurement
Echium vulgare L.	4	180	0.000	original measurement
Echium vulgare L.	4	360	0.000	original measurement
Echium vulgare L.	4	1440	0.000	original measurement
Festuca ovina agg.	1	0	1.000	original measurement
Festuca ovina agg.	1	1	0.071	original measurement
Festuca ovina agg.	1	5	0.071	original measurement
Festuca ovina agg.	1	10	0.048	original measurement
Festuca ovina agg.	1	30	0.000	original measurement
Festuca ovina agg.	1	60	0.000	original measurement
Festuca ovina agg.	1	120	0.000	original measurement
Festuca ovina agg.	1	180	0.000	original measurement
Festuca ovina agg.	2	0	1.000	original measurement
Festuca ovina agg.	2	1	0.077	original measurement
Festuca ovina agg.	2	5	0.038	original measurement
Festuca ovina agg.	2	10	0.038	original measurement
Festuca ovina agg.	2	30	0.038	original measurement
Festuca ovina agg.	2	60	0.038	original measurement
Festuca ovina agg.	2	120	0.038	original measurement
Festuca ovina agg.	2	180	0.000	original measurement
Festuca ovina agg.	2	360	0.000	original measurement
Festuca ovina agg.	2	1440	0.000	original measurement
Festuca ovina agg.	3	0	1.000	original measurement
Festuca ovina agg.	3	1	0.164	original measurement
Festuca ovina agg.	3	5	0.134	original measurement
Festuca ovina agg.	3	10	0.119	original measurement
Festuca ovina agg.	3	30	0.104	original measurement
Festuca ovina agg.	3	60	0.104	original measurement
Festuca ovina agg.	3	120	0.060	original measurement
Festuca ovina agg.	3	180	0.030	original measurement
Festuca ovina agg.	3	360	0.000	original measurement
Festuca ovina agg.	3	1440	0.000	original measurement
Festuca ovina agg.	4	0	1.000	original measurement
Festuca ovina agg.	4	1	0.241	original measurement
Festuca ovina agg.	4	5	0.172	original measurement
Festuca ovina agg.	4	10	0.155	original measurement
Festuca ovina agg.	4	30	0.138	original measurement
Festuca ovina agg.	4	60	0.138	original measurement
Festuca ovina agg.	4	120	0.086	original measurement
Festuca ovina agg.	4	180	0.069	original measurement
Festuca ovina agg.	4	360	0.000	original measurement
Festuca ovina agg.	4	1440	0.000	original measurement
Helianthemum nummularium s.l. (L.) Mill.	1	0	1.000	original measurement
Helianthemum nummularium s.l. (L.) Mill.	1	1	0.067	original measurement
Helianthemum nummularium s.l. (L.) Mill.	1	5	0.067	original measurement
Helianthemum nummularium s.l. (L.) Mill.	1	10	0.067	original measurement
Helianthemum nummularium s.l. (L.) Mill.	1	30	0.067	original measurement
Helianthemum nummularium s.l. (L.) Mill.	1	60	0.044	original measurement
Helianthemum nummularium s.l. (L.) Mill.	1	120	0.000	original measurement
Helianthemum nummularium s.l. (L.) Mill.	1	180	0.000	original measurement
Helianthemum nummularium s.l. (L.) Mill.	1	360	0.000	original measurement
Helianthemum nummularium s.l. (L.) Mill.	1	1440	0.000	original measurement
Helianthemum nummularium s.l. (L.) Mill.	2	0	1.000	original measurement
Helianthemum nummularium s.l. (L.) Mill.	2	1	0.091	original measurement
Helianthemum nummularium s.l. (L.) Mill.	2	5	0.036	original measurement
Helianthemum nummularium s.l. (L.) Mill.	2	10	0.036	original measurement
Helianthemum nummularium s.l. (L.) Mill.	2	30	0.036	original measurement
Helianthemum nummularium s.l. (L.) Mill.	2	60	0.036	original measurement
Helianthemum nummularium s.l. (L.) Mill.	2	120	0.036	original measurement
Helianthemum nummularium s.l. (L.) Mill.	2	180	0.018	original measurement
Helianthemum nummularium s.l. (L.) Mill.	2	360	0.018	original measurement
Helianthemum nummularium s.l. (L.) Mill.	2	1440	0.000	original measurement
Helianthemum nummularium s.l. (L.) Mill.	3	0	1.000	original measurement
Helianthemum nummularium s.l. (L.) Mill.	3	1	0.000	original measurement
Helianthemum nummularium s.l. (L.) Mill.	3	5	0.000	original measurement
Helianthemum nummularium s.l. (L.) Mill.	3	10	0.000	original measurement
Helianthemum nummularium s.l. (L.) Mill.	3	30	0.000	original measurement
Helianthemum nummularium s.l. (L.) Mill.	3	60	0.000	original measurement
Helianthemum nummularium s.l. (L.) Mill.	3	120	0.000	original measurement
Helianthemum nummularium s.l. (L.) Mill.	3	180	0.000	original measurement
Helianthemum nummularium s.l. (L.) Mill.	3	360	0.000	original measurement
Helianthemum nummularium s.l. (L.) Mill.	3	1440	0.000	original measurement
Helianthemum nummularium s.l. (L.) Mill.	4	0	1.000	original measurement
Helianthemum nummularium s.l. (L.) Mill.	4	1	0.123	original measurement
Helianthemum nummularium s.l. (L.) Mill.	4	5	0.070	original measurement
Helianthemum nummularium s.l. (L.) Mill.	4	10	0.070	original measurement
Helianthemum nummularium s.l. (L.) Mill.	4	30	0.035	original measurement
Helianthemum nummularium s.l. (L.) Mill.	4	60	0.018	original measurement
Helianthemum nummularium s.l. (L.) Mill.	4	120	0.018	original measurement
Helianthemum nummularium s.l. (L.) Mill.	4	180	0.000	original measurement
Helianthemum nummularium s.l. (L.) Mill.	4	360	0.000	original measurement
Helianthemum nummularium s.l. (L.) Mill.	4	1440	0.000	original measurement
Holcus lanatus L.	1	0	1.000	original measurement
Holcus lanatus L.	1	1	0.160	original measurement
Holcus lanatus L.	1	5	0.120	original measurement
Holcus lanatus L.	1	10	0.120	original measurement
Holcus lanatus L.	1	30	0.120	original measurement
Holcus lanatus L.	1	60	0.120	original measurement
Holcus lanatus L.	1	120	0.020	original measurement
Holcus lanatus L.	1	180	0.000	original measurement
Holcus lanatus L.	2	0	1.000	original measurement
Holcus lanatus L.	2	1	0.066	original measurement
Holcus lanatus L.	2	5	0.016	original measurement
Holcus lanatus L.	2	10	0.000	original measurement
Holcus lanatus L.	2	30	0.000	original measurement
Holcus lanatus L.	2	60	0.000	original measurement
Holcus lanatus L.	2	120	0.000	original measurement
Holcus lanatus L.	2	180	0.000	original measurement
Holcus lanatus L.	2	360	0.000	original measurement
Holcus lanatus L.	2	1440	0.000	original measurement
Holcus lanatus L.	3	0	1.000	original measurement
Holcus lanatus L.	3	1	0.205	original measurement
Holcus lanatus L.	3	5	0.157	original measurement
Holcus lanatus L.	3	10	0.133	original measurement
Holcus lanatus L.	3	30	0.133	original measurement
Holcus lanatus L.	3	60	0.133	original measurement
Holcus lanatus L.	3	120	0.120	original measurement
Holcus lanatus L.	3	180	0.120	original measurement
Holcus lanatus L.	3	360	0.012	original measurement
Holcus lanatus L.	3	1440	0.000	original measurement
Holcus lanatus L.	4	0	1.000	original measurement
Holcus lanatus L.	4	1	0.211	original measurement
Holcus lanatus L.	4	5	0.167	original measurement
Holcus lanatus L.	4	10	0.167	original measurement
Holcus lanatus L.	4	30	0.156	original measurement
Holcus lanatus L.	4	60	0.144	original measurement
Holcus lanatus L.	4	120	0.078	original measurement
Holcus lanatus L.	4	180	0.033	original measurement
Holcus lanatus L.	4	360	0.000	original measurement
Holcus lanatus L.	4	1440	0.000	original measurement
Hypericum perforatum L.	1	0	1.000	original measurement
Hypericum perforatum L.	1	1	0.127	original measurement
Hypericum perforatum L.	1	5	0.036	original measurement
Hypericum perforatum L.	1	10	0.018	original measurement
Hypericum perforatum L.	1	30	0.000	original measurement
Hypericum perforatum L.	1	60	0.000	original measurement
Hypericum perforatum L.	1	120	0.000	original measurement
Hypericum perforatum L.	1	180	0.000	original measurement
Hypericum perforatum L.	1	360	0.000	original measurement
Hypericum perforatum L.	1	1440	0.000	original measurement
Hypericum perforatum L.	2	0	1.000	original measurement
Hypericum perforatum L.	2	1	0.151	original measurement
Hypericum perforatum L.	2	5	0.022	original measurement
Hypericum perforatum L.	2	10	0.000	original measurement
Hypericum perforatum L.	2	30	0.000	original measurement
Hypericum perforatum L.	2	60	0.000	original measurement
Hypericum perforatum L.	2	120	0.000	original measurement
Hypericum perforatum L.	2	180	0.000	original measurement
Hypericum perforatum L.	2	360	0.000	original measurement
Hypericum perforatum L.	2	1440	0.000	original measurement
Hypericum perforatum L.	3	0	1.000	original measurement
Hypericum perforatum L.	3	1	0.230	original measurement
Hypericum perforatum L.	3	5	0.189	original measurement
Hypericum perforatum L.	3	10	0.135	original measurement
Hypericum perforatum L.	3	30	0.095	original measurement
Hypericum perforatum L.	3	60	0.081	original measurement
Hypericum perforatum L.	3	120	0.041	original measurement
Hypericum perforatum L.	3	180	0.041	original measurement
Hypericum perforatum L.	3	360	0.000	original measurement
Hypericum perforatum L.	3	1440	0.000	original measurement
Hypericum perforatum L.	4	0	1.000	original measurement
Hypericum perforatum L.	4	1	0.250	original measurement
Hypericum perforatum L.	4	5	0.193	original measurement
Hypericum perforatum L.	4	10	0.182	original measurement
Hypericum perforatum L.	4	30	0.170	original measurement
Hypericum perforatum L.	4	60	0.148	original measurement
Hypericum perforatum L.	4	120	0.068	original measurement
Hypericum perforatum L.	4	180	0.023	original measurement
Hypericum perforatum L.	4	360	0.011	original measurement
Hypericum perforatum L.	4	1440	0.000	original measurement
Plantago media L.	1	0	1.000	original measurement
Plantago media L.	1	1	0.148	original measurement
Plantago media L.	1	5	0.016	original measurement
Plantago media L.	1	10	0.016	original measurement
Plantago media L.	1	30	0.000	original measurement
Plantago media L.	1	60	0.000	original measurement
Plantago media L.	1	120	0.000	original measurement
Plantago media L.	1	180	0.000	original measurement
Plantago media L.	1	360	0.000	original measurement
Plantago media L.	1	1440	0.000	original measurement
Plantago media L.	2	0	1.000	original measurement
Plantago media L.	2	1	0.276	original measurement
Plantago media L.	2	5	0.172	original measurement
Plantago media L.	2	10	0.149	original measurement
Plantago media L.	2	30	0.115	original measurement
Plantago media L.	2	60	0.115	original measurement
Plantago media L.	2	120	0.092	original measurement
Plantago media L.	2	180	0.023	original measurement
Plantago media L.	2	360	0.023	original measurement
Plantago media L.	2	1440	0.000	original measurement
Plantago media L.	3	0	1.000	original measurement
Plantago media L.	3	1	0.188	original measurement
Plantago media L.	3	5	0.125	original measurement
Plantago media L.	3	10	0.094	original measurement
Plantago media L.	3	30	0.078	original measurement
Plantago media L.	3	60	0.063	original measurement
Plantago media L.	3	120	0.031	original measurement
Plantago media L.	3	180	0.031	original measurement
Plantago media L.	3	360	0.031	original measurement
Plantago media L.	3	1440	0.000	original measurement
Plantago media L.	4	0	1.000	original measurement
Plantago media L.	4	1	0.143	original measurement
Plantago media L.	4	5	0.117	original measurement
Plantago media L.	4	10	0.117	original measurement
Plantago media L.	4	30	0.117	original measurement
Plantago media L.	4	60	0.104	original measurement
Plantago media L.	4	120	0.026	original measurement
Plantago media L.	4	180	0.026	original measurement
Plantago media L.	4	360	0.000	original measurement
Plantago media L.	4	1440	0.000	original measurement
Ranunculus acris L.	1	0	1.000	original measurement
Ranunculus acris L.	1	1	0.152	original measurement
Ranunculus acris L.	1	5	0.091	original measurement
Ranunculus acris L.	1	10	0.000	original measurement
Ranunculus acris L.	1	30	0.000	original measurement
Ranunculus acris L.	1	60	0.000	original measurement
Ranunculus acris L.	1	120	0.000	original measurement
Ranunculus acris L.	1	180	0.000	original measurement
Ranunculus acris L.	2	0	1.000	original measurement
Ranunculus acris L.	2	1	0.042	original measurement
Ranunculus acris L.	2	5	0.042	original measurement
Ranunculus acris L.	2	10	0.042	original measurement
Ranunculus acris L.	2	30	0.042	original measurement
Ranunculus acris L.	2	60	0.042	original measurement
Ranunculus acris L.	2	120	0.042	original measurement
Ranunculus acris L.	2	180	0.000	original measurement
Ranunculus acris L.	2	360	0.000	original measurement
Ranunculus acris L.	2	1440	0.000	original measurement
Ranunculus acris L.	3	0	1.000	original measurement
Ranunculus acris L.	3	1	0.256	original measurement
Ranunculus acris L.	3	5	0.231	original measurement
Ranunculus acris L.	3	10	0.231	original measurement
Ranunculus acris L.	3	30	0.231	original measurement
Ranunculus acris L.	3	60	0.231	original measurement
Ranunculus acris L.	3	120	0.154	original measurement
Ranunculus acris L.	3	180	0.128	original measurement
Ranunculus acris L.	3	360	0.026	original measurement
Ranunculus acris L.	3	1440	0.000	original measurement
Ranunculus acris L.	4	0	1.000	original measurement
Ranunculus acris L.	4	1	0.167	original measurement
Ranunculus acris L.	4	5	0.119	original measurement
Ranunculus acris L.	4	10	0.095	original measurement
Ranunculus acris L.	4	30	0.071	original measurement
Ranunculus acris L.	4	60	0.071	original measurement
Ranunculus acris L.	4	120	0.071	original measurement
Ranunculus acris L.	4	180	0.024	original measurement
Ranunculus acris L.	4	360	0.000	original measurement
Ranunculus acris L.	4	1440	0.000	original measurement
Ranunculus bulbosus L.	1	0	1.000	original measurement
Ranunculus bulbosus L.	1	1	0.071	original measurement
Ranunculus bulbosus L.	1	5	0.048	original measurement
Ranunculus bulbosus L.	1	10	0.048	original measurement
Ranunculus bulbosus L.	1	30	0.048	original measurement
Ranunculus bulbosus L.	1	60	0.048	original measurement
Ranunculus bulbosus L.	1	120	0.024	original measurement
Ranunculus bulbosus L.	1	180	0.000	original measurement
Ranunculus bulbosus L.	1	360	0.000	original measurement
Ranunculus bulbosus L.	1	1440	0.000	original measurement
Ranunculus bulbosus L.	2	0	1.000	original measurement
Ranunculus bulbosus L.	2	1	0.094	original measurement
Ranunculus bulbosus L.	2	5	0.063	original measurement
Ranunculus bulbosus L.	2	10	0.063	original measurement
Ranunculus bulbosus L.	2	30	0.047	original measurement
Ranunculus bulbosus L.	2	60	0.047	original measurement
Ranunculus bulbosus L.	2	120	0.031	original measurement
Ranunculus bulbosus L.	2	180	0.000	original measurement
Ranunculus bulbosus L.	2	360	0.000	original measurement
Ranunculus bulbosus L.	2	1440	0.000	original measurement
Ranunculus bulbosus L.	3	0	1.000	original measurement
Ranunculus bulbosus L.	3	1	0.095	original measurement
Ranunculus bulbosus L.	3	5	0.024	original measurement
Ranunculus bulbosus L.	3	10	0.000	original measurement
Ranunculus bulbosus L.	3	30	0.000	original measurement
Ranunculus bulbosus L.	3	60	0.000	original measurement
Ranunculus bulbosus L.	3	120	0.000	original measurement
Ranunculus bulbosus L.	3	180	0.000	original measurement
Ranunculus bulbosus L.	3	360	0.000	original measurement
Ranunculus bulbosus L.	3	1440	0.000	original measurement
Ranunculus bulbosus L.	4	0	1.000	original measurement
Ranunculus bulbosus L.	4	1	0.041	original measurement
Ranunculus bulbosus L.	4	5	0.041	original measurement
Ranunculus bulbosus L.	4	10	0.020	original measurement
Ranunculus bulbosus L.	4	30	0.020	original measurement
Ranunculus bulbosus L.	4	60	0.020	original measurement
Ranunculus bulbosus L.	4	120	0.000	original measurement
Ranunculus bulbosus L.	4	180	0.000	original measurement
Ranunculus bulbosus L.	4	360	0.000	original measurement
Ranunculus bulbosus L.	4	1440	0.000	original measurement
Rumex acetosella s.l. L.	1	0	1.000	original measurement
Rumex acetosella s.l. L.	1	1	0.056	original measurement
Rumex acetosella s.l. L.	1	5	0.028	original measurement
Rumex acetosella s.l. L.	1	10	0.014	original measurement
Rumex acetosella s.l. L.	1	30	0.014	original measurement
Rumex acetosella s.l. L.	1	60	0.000	original measurement
Rumex acetosella s.l. L.	1	120	0.000	original measurement
Rumex acetosella s.l. L.	1	180	0.000	original measurement
Rumex acetosella s.l. L.	1	360	0.000	original measurement
Rumex acetosella s.l. L.	1	1440	0.000	original measurement
Rumex acetosella s.l. L.	2	0	1.000	original measurement
Rumex acetosella s.l. L.	2	1	0.235	original measurement
Rumex acetosella s.l. L.	2	5	0.165	original measurement
Rumex acetosella s.l. L.	2	10	0.153	original measurement
Rumex acetosella s.l. L.	2	30	0.106	original measurement
Rumex acetosella s.l. L.	2	60	0.094	original measurement
Rumex acetosella s.l. L.	2	120	0.082	original measurement
Rumex acetosella s.l. L.	2	180	0.024	original measurement
Rumex acetosella s.l. L.	2	360	0.012	original measurement
Rumex acetosella s.l. L.	2	1440	0.000	original measurement
Rumex acetosella s.l. L.	3	0	1.000	original measurement
Rumex acetosella s.l. L.	3	1	0.224	original measurement
Rumex acetosella s.l. L.	3	5	0.138	original measurement
Rumex acetosella s.l. L.	3	10	0.138	original measurement
Rumex acetosella s.l. L.	3	30	0.138	original measurement
Rumex acetosella s.l. L.	3	60	0.138	original measurement
Rumex acetosella s.l. L.	3	120	0.086	original measurement
Rumex acetosella s.l. L.	3	180	0.052	original measurement
Rumex acetosella s.l. L.	3	360	0.000	original measurement
Rumex acetosella s.l. L.	3	1440	0.000	original measurement
Rumex acetosella s.l. L.	4	0	1.000	original measurement
Rumex acetosella s.l. L.	4	1	0.191	original measurement
Rumex acetosella s.l. L.	4	5	0.088	original measurement
Rumex acetosella s.l. L.	4	10	0.074	original measurement
Rumex acetosella s.l. L.	4	30	0.029	original measurement
Rumex acetosella s.l. L.	4	60	0.000	original measurement
Rumex acetosella s.l. L.	4	120	0.000	original measurement
Rumex acetosella s.l. L.	4	180	0.000	original measurement
Rumex acetosella s.l. L.	4	360	0.000	original measurement
Rumex acetosella s.l. L.	4	1440	0.000	original measurement
Stellaria media agg.	1	0	1.000	original measurement
Stellaria media agg.	1	1	0.066	original measurement
Stellaria media agg.	1	5	0.049	original measurement
Stellaria media agg.	1	10	0.049	original measurement
Stellaria media agg.	1	30	0.049	original measurement
Stellaria media agg.	1	60	0.033	original measurement
Stellaria media agg.	1	120	0.033	original measurement
Stellaria media agg.	1	180	0.033	original measurement
Stellaria media agg.	1	360	0.000	original measurement
Stellaria media agg.	1	1440	0.000	original measurement
Stellaria media agg.	2	0	1.000	original measurement
Stellaria media agg.	2	1	0.082	original measurement
Stellaria media agg.	2	5	0.066	original measurement
Stellaria media agg.	2	10	0.033	original measurement
Stellaria media agg.	2	30	0.033	original measurement
Stellaria media agg.	2	60	0.033	original measurement
Stellaria media agg.	2	120	0.016	original measurement
Stellaria media agg.	2	180	0.000	original measurement
Stellaria media agg.	2	360	0.000	original measurement
Stellaria media agg.	2	1440	0.000	original measurement
Stellaria media agg.	3	0	1.000	original measurement
Stellaria media agg.	3	1	0.190	original measurement
Stellaria media agg.	3	5	0.143	original measurement
Stellaria media agg.	3	10	0.143	original measurement
Stellaria media agg.	3	30	0.071	original measurement
Stellaria media agg.	3	60	0.071	original measurement
Stellaria media agg.	3	120	0.071	original measurement
Stellaria media agg.	3	180	0.000	original measurement
Stellaria media agg.	3	360	0.000	original measurement
Stellaria media agg.	3	1440	0.000	original measurement
Stellaria media agg.	4	0	1.000	original measurement
Stellaria media agg.	4	1	0.123	original measurement
Stellaria media agg.	4	5	0.108	original measurement
Stellaria media agg.	4	10	0.092	original measurement
Stellaria media agg.	4	30	0.077	original measurement
Stellaria media agg.	4	60	0.062	original measurement
Stellaria media agg.	4	120	0.062	original measurement
Stellaria media agg.	4	180	0.031	original measurement
Stellaria media agg.	4	360	0.015	original measurement
Stellaria media agg.	4	1440	0.000	original measurement
Thymus pulegioides s.l. L.	1	0	1.000	original measurement
Thymus pulegioides s.l. L.	1	1	0.268	original measurement
Thymus pulegioides s.l. L.	1	5	0.141	original measurement
Thymus pulegioides s.l. L.	1	10	0.099	original measurement
Thymus pulegioides s.l. L.	1	30	0.085	original measurement
Thymus pulegioides s.l. L.	1	60	0.070	original measurement
Thymus pulegioides s.l. L.	1	120	0.000	original measurement
Thymus pulegioides s.l. L.	1	180	0.000	original measurement
Thymus pulegioides s.l. L.	2	0	1.000	original measurement
Thymus pulegioides s.l. L.	2	1	0.065	original measurement
Thymus pulegioides s.l. L.	2	5	0.052	original measurement
Thymus pulegioides s.l. L.	2	10	0.052	original measurement
Thymus pulegioides s.l. L.	2	30	0.026	original measurement
Thymus pulegioides s.l. L.	2	60	0.026	original measurement
Thymus pulegioides s.l. L.	2	120	0.013	original measurement
Thymus pulegioides s.l. L.	2	180	0.013	original measurement
Thymus pulegioides s.l. L.	2	360	0.000	original measurement
Thymus pulegioides s.l. L.	2	1440	0.000	original measurement
Thymus pulegioides s.l. L.	3	0	1.000	original measurement
Thymus pulegioides s.l. L.	3	1	0.299	original measurement
Thymus pulegioides s.l. L.	3	5	0.195	original measurement
Thymus pulegioides s.l. L.	3	10	0.182	original measurement
Thymus pulegioides s.l. L.	3	30	0.143	original measurement
Thymus pulegioides s.l. L.	3	60	0.130	original measurement
Thymus pulegioides s.l. L.	3	120	0.078	original measurement
Thymus pulegioides s.l. L.	3	180	0.039	original measurement
Thymus pulegioides s.l. L.	3	360	0.013	original measurement
Thymus pulegioides s.l. L.	3	1440	0.000	original measurement
Thymus pulegioides s.l. L.	4	0	1.000	original measurement
Thymus pulegioides s.l. L.	4	1	0.256	original measurement
Thymus pulegioides s.l. L.	4	5	0.207	original measurement
Thymus pulegioides s.l. L.	4	10	0.195	original measurement
Thymus pulegioides s.l. L.	4	30	0.183	original measurement
Thymus pulegioides s.l. L.	4	60	0.183	original measurement
Thymus pulegioides s.l. L.	4	120	0.061	original measurement
Thymus pulegioides s.l. L.	4	180	0.024	original measurement
Thymus pulegioides s.l. L.	4	360	0.000	original measurement
Thymus pulegioides s.l. L.	4	1440	0.000	original measurement
Trifolium repens L.	1	0	1.000	original measurement
Trifolium repens L.	1	1	0.038	original measurement
Trifolium repens L.	1	5	0.019	original measurement
Trifolium repens L.	1	10	0.019	original measurement
Trifolium repens L.	1	30	0.019	original measurement
Trifolium repens L.	1	60	0.019	original measurement
Trifolium repens L.	1	120	0.019	original measurement
Trifolium repens L.	1	180	0.019	original measurement
Trifolium repens L.	1	360	0.000	original measurement
Trifolium repens L.	1	1440	0.000	original measurement
Trifolium repens L.	2	0	1.000	original measurement
Trifolium repens L.	2	1	0.043	original measurement
Trifolium repens L.	2	5	0.014	original measurement
Trifolium repens L.	2	10	0.014	original measurement
Trifolium repens L.	2	30	0.014	original measurement
Trifolium repens L.	2	60	0.000	original measurement
Trifolium repens L.	2	120	0.000	original measurement
Trifolium repens L.	2	180	0.000	original measurement
Trifolium repens L.	2	360	0.000	original measurement
Trifolium repens L.	2	1440	0.000	original measurement
Trifolium repens L.	3	0	1.000	original measurement
Trifolium repens L.	3	1	0.058	original measurement
Trifolium repens L.	3	5	0.058	original measurement
Trifolium repens L.	3	10	0.038	original measurement
Trifolium repens L.	3	30	0.038	original measurement
Trifolium repens L.	3	60	0.038	original measurement
Trifolium repens L.	3	120	0.038	original measurement
Trifolium repens L.	3	180	0.019	original measurement
Trifolium repens L.	3	360	0.000	original measurement
Trifolium repens L.	3	1440	0.000	original measurement
Trifolium repens L.	4	0	1.000	original measurement
Trifolium repens L.	4	1	0.000	original measurement
Trifolium repens L.	4	5	0.000	original measurement
Trifolium repens L.	4	10	0.000	original measurement
Trifolium repens L.	4	30	0.000	original measurement
Trifolium repens L.	4	60	0.000	original measurement
Trifolium repens L.	4	120	0.000	original measurement
Trifolium repens L.	4	180	0.000	original measurement
Trifolium repens L.	4	360	0.000	original measurement
Trifolium repens L.	4	1440	0.000	original measurement
Veronica chamaedrys s.str. L.	1	0	1.000	original measurement
Veronica chamaedrys s.str. L.	1	1	0.125	original measurement
Veronica chamaedrys s.str. L.	1	5	0.075	original measurement
Veronica chamaedrys s.str. L.	1	10	0.063	original measurement
Veronica chamaedrys s.str. L.	1	30	0.050	original measurement
Veronica chamaedrys s.str. L.	1	60	0.038	original measurement
Veronica chamaedrys s.str. L.	1	120	0.025	original measurement
Veronica chamaedrys s.str. L.	1	180	0.025	original measurement
Veronica chamaedrys s.str. L.	1	360	0.013	original measurement
Veronica chamaedrys s.str. L.	1	1440	0.000	original measurement
Veronica chamaedrys s.str. L.	2	0	1.000	original measurement
Veronica chamaedrys s.str. L.	2	1	0.333	original measurement
Veronica chamaedrys s.str. L.	2	5	0.267	original measurement
Veronica chamaedrys s.str. L.	2	10	0.244	original measurement
Veronica chamaedrys s.str. L.	2	30	0.211	original measurement
Veronica chamaedrys s.str. L.	2	60	0.178	original measurement
Veronica chamaedrys s.str. L.	2	120	0.156	original measurement
Veronica chamaedrys s.str. L.	2	180	0.044	original measurement
Veronica chamaedrys s.str. L.	2	360	0.011	original measurement
Veronica chamaedrys s.str. L.	2	1440	0.000	original measurement
Veronica chamaedrys s.str. L.	3	0	1.000	original measurement
Veronica chamaedrys s.str. L.	3	1	0.195	original measurement
Veronica chamaedrys s.str. L.	3	5	0.130	original measurement
Veronica chamaedrys s.str. L.	3	10	0.065	original measurement
Veronica chamaedrys s.str. L.	3	30	0.065	original measurement
Veronica chamaedrys s.str. L.	3	60	0.065	original measurement
Veronica chamaedrys s.str. L.	3	120	0.065	original measurement
Veronica chamaedrys s.str. L.	3	180	0.026	original measurement
Veronica chamaedrys s.str. L.	3	360	0.000	original measurement
Veronica chamaedrys s.str. L.	3	1440	0.000	original measurement
Veronica chamaedrys s.str. L.	4	0	1.000	original measurement
Veronica chamaedrys s.str. L.	4	1	0.103	original measurement
Veronica chamaedrys s.str. L.	4	5	0.103	original measurement
Veronica chamaedrys s.str. L.	4	10	0.103	original measurement
Veronica chamaedrys s.str. L.	4	30	0.103	original measurement
Veronica chamaedrys s.str. L.	4	60	0.052	original measurement
Veronica chamaedrys s.str. L.	4	120	0.017	original measurement
Veronica chamaedrys s.str. L.	4	180	0.017	original measurement
Veronica chamaedrys s.str. L.	4	360	0.000	original measurement
Veronica chamaedrys s.str. L.	4	1440	0.000	original measurement
Veronica officinalis L.	1	0	1.000	original measurement
Veronica officinalis L.	1	1	0.301	original measurement
Veronica officinalis L.	1	5	0.193	original measurement
Veronica officinalis L.	1	10	0.133	original measurement
Veronica officinalis L.	1	30	0.108	original measurement
Veronica officinalis L.	1	60	0.096	original measurement
Veronica officinalis L.	1	120	0.048	original measurement
Veronica officinalis L.	1	180	0.000	original measurement
Veronica officinalis L.	2	0	1.000	original measurement
Veronica officinalis L.	2	1	0.326	original measurement
Veronica officinalis L.	2	5	0.174	original measurement
Veronica officinalis L.	2	10	0.128	original measurement
Veronica officinalis L.	2	30	0.081	original measurement
Veronica officinalis L.	2	60	0.070	original measurement
Veronica officinalis L.	2	120	0.058	original measurement
Veronica officinalis L.	2	180	0.012	original measurement
Veronica officinalis L.	2	360	0.000	original measurement
Veronica officinalis L.	2	1440	0.000	original measurement
Veronica officinalis L.	3	0	1.000	original measurement
Veronica officinalis L.	3	1	0.209	original measurement
Veronica officinalis L.	3	5	0.149	original measurement
Veronica officinalis L.	3	10	0.119	original measurement
Veronica officinalis L.	3	30	0.090	original measurement
Veronica officinalis L.	3	60	0.090	original measurement
Veronica officinalis L.	3	120	0.045	original measurement
Veronica officinalis L.	3	180	0.045	original measurement
Veronica officinalis L.	3	360	0.015	original measurement
Veronica officinalis L.	3	1440	0.000	original measurement
Veronica officinalis L.	4	0	1.000	original measurement
Veronica officinalis L.	4	1	0.355	original measurement
Veronica officinalis L.	4	5	0.263	original measurement
Veronica officinalis L.	4	10	0.250	original measurement
Veronica officinalis L.	4	30	0.237	original measurement
Veronica officinalis L.	4	60	0.211	original measurement
Veronica officinalis L.	4	120	0.132	original measurement
Veronica officinalis L.	4	180	0.066	original measurement
Veronica officinalis L.	4	360	0.000	original measurement
Veronica officinalis L.	4	1440	0.000	original measurement
Anthoxanthum alpinum ?. L¸ve & D. L¸ve	1	0	1.000	Lutz (2004)
Anthoxanthum alpinum ?. L¸ve & D. L¸ve	1	1	0.228	Lutz (2004)
Anthoxanthum alpinum ?. L¸ve & D. L¸ve	1	5	0.139	Lutz (2004)
Anthoxanthum alpinum ?. L¸ve & D. L¸ve	1	10	0.127	Lutz (2004)
Anthoxanthum alpinum ?. L¸ve & D. L¸ve	1	30	0.114	Lutz (2004)
Anthoxanthum alpinum ?. L¸ve & D. L¸ve	1	60	0.114	Lutz (2004)
Anthoxanthum alpinum ?. L¸ve & D. L¸ve	1	120	0.051	Lutz (2004)
Anthoxanthum alpinum ?. L¸ve & D. L¸ve	1	180	0.025	Lutz (2004)
Anthoxanthum alpinum ?. L¸ve & D. L¸ve	1	360	0.000	Lutz (2004)
Anthoxanthum alpinum ?. L¸ve & D. L¸ve	1	1440	0.000	Lutz (2004)
Anthoxanthum alpinum ?. L¸ve & D. L¸ve	2	0	1.000	Lutz (2004)
Anthoxanthum alpinum ?. L¸ve & D. L¸ve	2	1	0.449	Lutz (2004)
Anthoxanthum alpinum ?. L¸ve & D. L¸ve	2	5	0.377	Lutz (2004)
Anthoxanthum alpinum ?. L¸ve & D. L¸ve	2	10	0.362	Lutz (2004)
Anthoxanthum alpinum ?. L¸ve & D. L¸ve	2	30	0.362	Lutz (2004)
Anthoxanthum alpinum ?. L¸ve & D. L¸ve	2	60	0.362	Lutz (2004)
Anthoxanthum alpinum ?. L¸ve & D. L¸ve	2	120	0.145	Lutz (2004)
Anthoxanthum alpinum ?. L¸ve & D. L¸ve	2	180	0.087	Lutz (2004)
Anthoxanthum alpinum ?. L¸ve & D. L¸ve	2	360	0.014	Lutz (2004)
Anthoxanthum alpinum ?. L¸ve & D. L¸ve	2	1440	0.000	Lutz (2004)
Anthoxanthum alpinum ?. L¸ve & D. L¸ve	3	0	1.000	Lutz (2004)
Anthoxanthum alpinum ?. L¸ve & D. L¸ve	3	1	0.426	Lutz (2004)
Anthoxanthum alpinum ?. L¸ve & D. L¸ve	3	5	0.255	Lutz (2004)
Anthoxanthum alpinum ?. L¸ve & D. L¸ve	3	10	0.223	Lutz (2004)
Anthoxanthum alpinum ?. L¸ve & D. L¸ve	3	30	0.191	Lutz (2004)
Anthoxanthum alpinum ?. L¸ve & D. L¸ve	3	60	0.181	Lutz (2004)
Anthoxanthum alpinum ?. L¸ve & D. L¸ve	3	120	0.043	Lutz (2004)
Anthoxanthum alpinum ?. L¸ve & D. L¸ve	3	180	0.043	Lutz (2004)
Anthoxanthum alpinum ?. L¸ve & D. L¸ve	3	360	0.011	Lutz (2004)
Anthoxanthum alpinum ?. L¸ve & D. L¸ve	3	1440	0.000	Lutz (2004)
Anthoxanthum alpinum ?. L¸ve & D. L¸ve	4	0	1.000	Lutz (2004)
Anthoxanthum alpinum ?. L¸ve & D. L¸ve	4	1	0.289	Lutz (2004)
Anthoxanthum alpinum ?. L¸ve & D. L¸ve	4	5	0.211	Lutz (2004)
Anthoxanthum alpinum ?. L¸ve & D. L¸ve	4	10	0.178	Lutz (2004)
Anthoxanthum alpinum ?. L¸ve & D. L¸ve	4	30	0.156	Lutz (2004)
Anthoxanthum alpinum ?. L¸ve & D. L¸ve	4	60	0.133	Lutz (2004)
Anthoxanthum alpinum ?. L¸ve & D. L¸ve	4	120	0.067	Lutz (2004)
Anthoxanthum alpinum ?. L¸ve & D. L¸ve	4	180	0.044	Lutz (2004)
Anthoxanthum alpinum ?. L¸ve & D. L¸ve	4	360	0.011	Lutz (2004)
Anthoxanthum alpinum ?. L¸ve & D. L¸ve	4	1440	0.000	Lutz (2004)
Anthoxanthum alpinum ?. L¸ve & D. L¸ve	5	0	1.000	Lutz (2004)
Anthoxanthum alpinum ?. L¸ve & D. L¸ve	5	1	0.212	Lutz (2004)
Anthoxanthum alpinum ?. L¸ve & D. L¸ve	5	5	0.141	Lutz (2004)
Anthoxanthum alpinum ?. L¸ve & D. L¸ve	5	10	0.129	Lutz (2004)
Anthoxanthum alpinum ?. L¸ve & D. L¸ve	5	30	0.129	Lutz (2004)
Anthoxanthum alpinum ?. L¸ve & D. L¸ve	5	60	0.118	Lutz (2004)
Anthoxanthum alpinum ?. L¸ve & D. L¸ve	5	120	0.047	Lutz (2004)
Anthoxanthum alpinum ?. L¸ve & D. L¸ve	5	180	0.035	Lutz (2004)
Anthoxanthum alpinum ?. L¸ve & D. L¸ve	5	360	0.024	Lutz (2004)
Anthoxanthum alpinum ?. L¸ve & D. L¸ve	5	1440	0.000	Lutz (2004)
Anthyllis vulneraria ssp. alpestris (Kit. ex Schult.) Asch. & Graebn.	1	0	1.000	Lutz (2004)
Anthyllis vulneraria ssp. alpestris (Kit. ex Schult.) Asch. & Graebn.	1	1	0.022	Lutz (2004)
Anthyllis vulneraria ssp. alpestris (Kit. ex Schult.) Asch. & Graebn.	1	5	0.022	Lutz (2004)
Anthyllis vulneraria ssp. alpestris (Kit. ex Schult.) Asch. & Graebn.	1	10	0.022	Lutz (2004)
Anthyllis vulneraria ssp. alpestris (Kit. ex Schult.) Asch. & Graebn.	1	30	0.022	Lutz (2004)
Anthyllis vulneraria ssp. alpestris (Kit. ex Schult.) Asch. & Graebn.	1	60	0.022	Lutz (2004)
Anthyllis vulneraria ssp. alpestris (Kit. ex Schult.) Asch. & Graebn.	1	120	0.000	Lutz (2004)
Anthyllis vulneraria ssp. alpestris (Kit. ex Schult.) Asch. & Graebn.	1	180	0.000	Lutz (2004)
Anthyllis vulneraria ssp. alpestris (Kit. ex Schult.) Asch. & Graebn.	1	360	0.000	Lutz (2004)
Anthyllis vulneraria ssp. alpestris (Kit. ex Schult.) Asch. & Graebn.	1	1440	0.000	Lutz (2004)
Anthyllis vulneraria ssp. alpestris (Kit. ex Schult.) Asch. & Graebn.	2	0	1.000	Lutz (2004)
Anthyllis vulneraria ssp. alpestris (Kit. ex Schult.) Asch. & Graebn.	2	1	0.063	Lutz (2004)
Anthyllis vulneraria ssp. alpestris (Kit. ex Schult.) Asch. & Graebn.	2	5	0.051	Lutz (2004)
Anthyllis vulneraria ssp. alpestris (Kit. ex Schult.) Asch. & Graebn.	2	10	0.038	Lutz (2004)
Anthyllis vulneraria ssp. alpestris (Kit. ex Schult.) Asch. & Graebn.	2	30	0.013	Lutz (2004)
Anthyllis vulneraria ssp. alpestris (Kit. ex Schult.) Asch. & Graebn.	2	60	0.013	Lutz (2004)
Anthyllis vulneraria ssp. alpestris (Kit. ex Schult.) Asch. & Graebn.	2	120	0.000	Lutz (2004)
Anthyllis vulneraria ssp. alpestris (Kit. ex Schult.) Asch. & Graebn.	2	180	0.000	Lutz (2004)
Anthyllis vulneraria ssp. alpestris (Kit. ex Schult.) Asch. & Graebn.	2	360	0.000	Lutz (2004)
Anthyllis vulneraria ssp. alpestris (Kit. ex Schult.) Asch. & Graebn.	2	1440	0.000	Lutz (2004)
Anthyllis vulneraria ssp. alpestris (Kit. ex Schult.) Asch. & Graebn.	3	0	1.000	Lutz (2004)
Anthyllis vulneraria ssp. alpestris (Kit. ex Schult.) Asch. & Graebn.	3	1	0.014	Lutz (2004)
Anthyllis vulneraria ssp. alpestris (Kit. ex Schult.) Asch. & Graebn.	3	5	0.000	Lutz (2004)
Anthyllis vulneraria ssp. alpestris (Kit. ex Schult.) Asch. & Graebn.	3	10	0.000	Lutz (2004)
Anthyllis vulneraria ssp. alpestris (Kit. ex Schult.) Asch. & Graebn.	3	30	0.000	Lutz (2004)
Anthyllis vulneraria ssp. alpestris (Kit. ex Schult.) Asch. & Graebn.	3	60	0.000	Lutz (2004)
Anthyllis vulneraria ssp. alpestris (Kit. ex Schult.) Asch. & Graebn.	3	120	0.000	Lutz (2004)
Anthyllis vulneraria ssp. alpestris (Kit. ex Schult.) Asch. & Graebn.	3	180	0.000	Lutz (2004)
Anthyllis vulneraria ssp. alpestris (Kit. ex Schult.) Asch. & Graebn.	3	360	0.000	Lutz (2004)
Anthyllis vulneraria ssp. alpestris (Kit. ex Schult.) Asch. & Graebn.	3	1440	0.000	Lutz (2004)
Anthyllis vulneraria ssp. alpestris (Kit. ex Schult.) Asch. & Graebn.	4	0	1.000	Lutz (2004)
Anthyllis vulneraria ssp. alpestris (Kit. ex Schult.) Asch. & Graebn.	4	1	0.000	Lutz (2004)
Anthyllis vulneraria ssp. alpestris (Kit. ex Schult.) Asch. & Graebn.	4	5	0.000	Lutz (2004)
Anthyllis vulneraria ssp. alpestris (Kit. ex Schult.) Asch. & Graebn.	4	10	0.000	Lutz (2004)
Anthyllis vulneraria ssp. alpestris (Kit. ex Schult.) Asch. & Graebn.	4	30	0.000	Lutz (2004)
Anthyllis vulneraria ssp. alpestris (Kit. ex Schult.) Asch. & Graebn.	4	60	0.000	Lutz (2004)
Anthyllis vulneraria ssp. alpestris (Kit. ex Schult.) Asch. & Graebn.	4	120	0.000	Lutz (2004)
Anthyllis vulneraria ssp. alpestris (Kit. ex Schult.) Asch. & Graebn.	4	180	0.000	Lutz (2004)
Anthyllis vulneraria ssp. alpestris (Kit. ex Schult.) Asch. & Graebn.	4	360	0.000	Lutz (2004)
Anthyllis vulneraria ssp. alpestris (Kit. ex Schult.) Asch. & Graebn.	4	1440	0.000	Lutz (2004)
Anthyllis vulneraria ssp. alpestris (Kit. ex Schult.) Asch. & Graebn.	5	0	1.000	Lutz (2004)
Anthyllis vulneraria ssp. alpestris (Kit. ex Schult.) Asch. & Graebn.	5	1	0.000	Lutz (2004)
Anthyllis vulneraria ssp. alpestris (Kit. ex Schult.) Asch. & Graebn.	5	5	0.000	Lutz (2004)
Anthyllis vulneraria ssp. alpestris (Kit. ex Schult.) Asch. & Graebn.	5	10	0.000	Lutz (2004)
Anthyllis vulneraria ssp. alpestris (Kit. ex Schult.) Asch. & Graebn.	5	30	0.000	Lutz (2004)
Anthyllis vulneraria ssp. alpestris (Kit. ex Schult.) Asch. & Graebn.	5	60	0.000	Lutz (2004)
Anthyllis vulneraria ssp. alpestris (Kit. ex Schult.) Asch. & Graebn.	5	120	0.000	Lutz (2004)
Anthyllis vulneraria ssp. alpestris (Kit. ex Schult.) Asch. & Graebn.	5	180	0.000	Lutz (2004)
Anthyllis vulneraria ssp. alpestris (Kit. ex Schult.) Asch. & Graebn.	5	360	0.000	Lutz (2004)
Anthyllis vulneraria ssp. alpestris (Kit. ex Schult.) Asch. & Graebn.	5	1440	0.000	Lutz (2004)
Arabis alpina agg.	1	0	1.000	Lutz (2004)
Arabis alpina agg.	1	1	0.446	Lutz (2004)
Arabis alpina agg.	1	5	0.365	Lutz (2004)
Arabis alpina agg.	1	10	0.351	Lutz (2004)
Arabis alpina agg.	1	30	0.338	Lutz (2004)
Arabis alpina agg.	1	60	0.338	Lutz (2004)
Arabis alpina agg.	1	120	0.203	Lutz (2004)
Arabis alpina agg.	1	180	0.149	Lutz (2004)
Arabis alpina agg.	1	360	0.027	Lutz (2004)
Arabis alpina agg.	1	1440	0.000	Lutz (2004)
Arabis alpina agg.	2	0	1.000	Lutz (2004)
Arabis alpina agg.	2	1	0.348	Lutz (2004)
Arabis alpina agg.	2	5	0.228	Lutz (2004)
Arabis alpina agg.	2	10	0.207	Lutz (2004)
Arabis alpina agg.	2	30	0.174	Lutz (2004)
Arabis alpina agg.	2	60	0.174	Lutz (2004)
Arabis alpina agg.	2	120	0.087	Lutz (2004)
Arabis alpina agg.	2	180	0.054	Lutz (2004)
Arabis alpina agg.	2	360	0.022	Lutz (2004)
Arabis alpina agg.	2	1440	0.000	Lutz (2004)
Arabis alpina agg.	3	0	1.000	Lutz (2004)
Arabis alpina agg.	3	1	0.283	Lutz (2004)
Arabis alpina agg.	3	5	0.185	Lutz (2004)
Arabis alpina agg.	3	10	0.185	Lutz (2004)
Arabis alpina agg.	3	30	0.152	Lutz (2004)
Arabis alpina agg.	3	60	0.130	Lutz (2004)
Arabis alpina agg.	3	120	0.022	Lutz (2004)
Arabis alpina agg.	3	180	0.000	Lutz (2004)
Arabis alpina agg.	3	360	0.000	Lutz (2004)
Arabis alpina agg.	3	1440	0.000	Lutz (2004)
Arabis alpina agg.	4	0	1.000	Lutz (2004)
Arabis alpina agg.	4	1	0.141	Lutz (2004)
Arabis alpina agg.	4	5	0.064	Lutz (2004)
Arabis alpina agg.	4	10	0.051	Lutz (2004)
Arabis alpina agg.	4	30	0.051	Lutz (2004)
Arabis alpina agg.	4	60	0.051	Lutz (2004)
Arabis alpina agg.	4	120	0.000	Lutz (2004)
Arabis alpina agg.	4	180	0.000	Lutz (2004)
Arabis alpina agg.	4	360	0.000	Lutz (2004)
Arabis alpina agg.	4	1440	0.000	Lutz (2004)
Arabis alpina agg.	5	0	1.000	Lutz (2004)
Arabis alpina agg.	5	1	0.155	Lutz (2004)
Arabis alpina agg.	5	5	0.083	Lutz (2004)
Arabis alpina agg.	5	10	0.083	Lutz (2004)
Arabis alpina agg.	5	30	0.083	Lutz (2004)
Arabis alpina agg.	5	60	0.048	Lutz (2004)
Arabis alpina agg.	5	120	0.012	Lutz (2004)
Arabis alpina agg.	5	180	0.000	Lutz (2004)
Arabis alpina agg.	5	360	0.000	Lutz (2004)
Arabis alpina agg.	5	1440	0.000	Lutz (2004)
Aster bellidiastrum (L.) Scop.	1	0	1.000	Lutz (2004)
Aster bellidiastrum (L.) Scop.	1	1	0.148	Lutz (2004)
Aster bellidiastrum (L.) Scop.	1	5	0.123	Lutz (2004)
Aster bellidiastrum (L.) Scop.	1	10	0.123	Lutz (2004)
Aster bellidiastrum (L.) Scop.	1	30	0.123	Lutz (2004)
Aster bellidiastrum (L.) Scop.	1	60	0.111	Lutz (2004)
Aster bellidiastrum (L.) Scop.	1	120	0.086	Lutz (2004)
Aster bellidiastrum (L.) Scop.	1	180	0.012	Lutz (2004)
Aster bellidiastrum (L.) Scop.	1	360	0.000	Lutz (2004)
Aster bellidiastrum (L.) Scop.	1	1440	0.000	Lutz (2004)
Aster bellidiastrum (L.) Scop.	2	0	1.000	Lutz (2004)
Aster bellidiastrum (L.) Scop.	2	1	0.422	Lutz (2004)
Aster bellidiastrum (L.) Scop.	2	5	0.378	Lutz (2004)
Aster bellidiastrum (L.) Scop.	2	10	0.378	Lutz (2004)
Aster bellidiastrum (L.) Scop.	2	30	0.367	Lutz (2004)
Aster bellidiastrum (L.) Scop.	2	60	0.356	Lutz (2004)
Aster bellidiastrum (L.) Scop.	2	120	0.233	Lutz (2004)
Aster bellidiastrum (L.) Scop.	2	180	0.133	Lutz (2004)
Aster bellidiastrum (L.) Scop.	2	360	0.000	Lutz (2004)
Aster bellidiastrum (L.) Scop.	2	1440	0.000	Lutz (2004)
Aster bellidiastrum (L.) Scop.	3	0	1.000	Lutz (2004)
Aster bellidiastrum (L.) Scop.	3	1	0.170	Lutz (2004)
Aster bellidiastrum (L.) Scop.	3	5	0.080	Lutz (2004)
Aster bellidiastrum (L.) Scop.	3	10	0.057	Lutz (2004)
Aster bellidiastrum (L.) Scop.	3	30	0.045	Lutz (2004)
Aster bellidiastrum (L.) Scop.	3	60	0.045	Lutz (2004)
Aster bellidiastrum (L.) Scop.	3	120	0.023	Lutz (2004)
Aster bellidiastrum (L.) Scop.	3	180	0.011	Lutz (2004)
Aster bellidiastrum (L.) Scop.	3	360	0.011	Lutz (2004)
Aster bellidiastrum (L.) Scop.	3	1440	0.000	Lutz (2004)
Aster bellidiastrum (L.) Scop.	4	0	1.000	Lutz (2004)
Aster bellidiastrum (L.) Scop.	4	1	0.061	Lutz (2004)
Aster bellidiastrum (L.) Scop.	4	5	0.037	Lutz (2004)
Aster bellidiastrum (L.) Scop.	4	10	0.037	Lutz (2004)
Aster bellidiastrum (L.) Scop.	4	30	0.024	Lutz (2004)
Aster bellidiastrum (L.) Scop.	4	60	0.024	Lutz (2004)
Aster bellidiastrum (L.) Scop.	4	120	0.012	Lutz (2004)
Aster bellidiastrum (L.) Scop.	4	180	0.000	Lutz (2004)
Aster bellidiastrum (L.) Scop.	4	360	0.000	Lutz (2004)
Aster bellidiastrum (L.) Scop.	4	1440	0.000	Lutz (2004)
Aster bellidiastrum (L.) Scop.	5	0	1.000	Lutz (2004)
Aster bellidiastrum (L.) Scop.	5	1	0.145	Lutz (2004)
Aster bellidiastrum (L.) Scop.	5	5	0.129	Lutz (2004)
Aster bellidiastrum (L.) Scop.	5	10	0.129	Lutz (2004)
Aster bellidiastrum (L.) Scop.	5	30	0.113	Lutz (2004)
Aster bellidiastrum (L.) Scop.	5	60	0.113	Lutz (2004)
Aster bellidiastrum (L.) Scop.	5	120	0.000	Lutz (2004)
Aster bellidiastrum (L.) Scop.	5	180	0.000	Lutz (2004)
Aster bellidiastrum (L.) Scop.	5	360	0.000	Lutz (2004)
Aster bellidiastrum (L.) Scop.	5	1440	0.000	Lutz (2004)
Bartsia alpina L.	1	0	1.000	Lutz (2004)
Bartsia alpina L.	1	1	0.247	Lutz (2004)
Bartsia alpina L.	1	5	0.247	Lutz (2004)
Bartsia alpina L.	1	10	0.233	Lutz (2004)
Bartsia alpina L.	1	30	0.219	Lutz (2004)
Bartsia alpina L.	1	60	0.192	Lutz (2004)
Bartsia alpina L.	1	120	0.096	Lutz (2004)
Bartsia alpina L.	1	180	0.096	Lutz (2004)
Bartsia alpina L.	1	360	0.014	Lutz (2004)
Bartsia alpina L.	1	1440	0.000	Lutz (2004)
Bartsia alpina L.	2	0	1.000	Lutz (2004)
Bartsia alpina L.	2	1	0.217	Lutz (2004)
Bartsia alpina L.	2	5	0.181	Lutz (2004)
Bartsia alpina L.	2	10	0.181	Lutz (2004)
Bartsia alpina L.	2	30	0.181	Lutz (2004)
Bartsia alpina L.	2	60	0.169	Lutz (2004)
Bartsia alpina L.	2	120	0.108	Lutz (2004)
Bartsia alpina L.	2	180	0.072	Lutz (2004)
Bartsia alpina L.	2	360	0.012	Lutz (2004)
Bartsia alpina L.	2	1440	0.000	Lutz (2004)
Bartsia alpina L.	3	0	1.000	Lutz (2004)
Bartsia alpina L.	3	1	0.154	Lutz (2004)
Bartsia alpina L.	3	5	0.121	Lutz (2004)
Bartsia alpina L.	3	10	0.088	Lutz (2004)
Bartsia alpina L.	3	30	0.066	Lutz (2004)
Bartsia alpina L.	3	60	0.066	Lutz (2004)
Bartsia alpina L.	3	120	0.044	Lutz (2004)
Bartsia alpina L.	3	180	0.000	Lutz (2004)
Bartsia alpina L.	3	360	0.000	Lutz (2004)
Bartsia alpina L.	3	1440	0.000	Lutz (2004)
Bartsia alpina L.	4	0	1.000	Lutz (2004)
Bartsia alpina L.	4	1	0.063	Lutz (2004)
Bartsia alpina L.	4	5	0.013	Lutz (2004)
Bartsia alpina L.	4	10	0.013	Lutz (2004)
Bartsia alpina L.	4	30	0.013	Lutz (2004)
Bartsia alpina L.	4	60	0.013	Lutz (2004)
Bartsia alpina L.	4	120	0.013	Lutz (2004)
Bartsia alpina L.	4	180	0.000	Lutz (2004)
Bartsia alpina L.	4	360	0.000	Lutz (2004)
Bartsia alpina L.	4	1440	0.000	Lutz (2004)
Bartsia alpina L.	5	0	1.000	Lutz (2004)
Bartsia alpina L.	5	1	0.097	Lutz (2004)
Bartsia alpina L.	5	5	0.048	Lutz (2004)
Bartsia alpina L.	5	10	0.032	Lutz (2004)
Bartsia alpina L.	5	30	0.032	Lutz (2004)
Bartsia alpina L.	5	60	0.016	Lutz (2004)
Bartsia alpina L.	5	120	0.016	Lutz (2004)
Bartsia alpina L.	5	180	0.000	Lutz (2004)
Bartsia alpina L.	5	360	0.000	Lutz (2004)
Bartsia alpina L.	5	1440	0.000	Lutz (2004)
Cerastium uniflorum Clairv.	1	0	1.000	Lutz (2004)
Cerastium uniflorum Clairv.	1	1	0.214	Lutz (2004)
Cerastium uniflorum Clairv.	1	5	0.171	Lutz (2004)
Cerastium uniflorum Clairv.	1	10	0.157	Lutz (2004)
Cerastium uniflorum Clairv.	1	30	0.129	Lutz (2004)
Cerastium uniflorum Clairv.	1	60	0.129	Lutz (2004)
Cerastium uniflorum Clairv.	1	120	0.043	Lutz (2004)
Cerastium uniflorum Clairv.	1	180	0.029	Lutz (2004)
Cerastium uniflorum Clairv.	1	360	0.014	Lutz (2004)
Cerastium uniflorum Clairv.	1	1440	0.000	Lutz (2004)
Cerastium uniflorum Clairv.	2	0	1.000	Lutz (2004)
Cerastium uniflorum Clairv.	2	1	0.284	Lutz (2004)
Cerastium uniflorum Clairv.	2	5	0.227	Lutz (2004)
Cerastium uniflorum Clairv.	2	10	0.193	Lutz (2004)
Cerastium uniflorum Clairv.	2	30	0.182	Lutz (2004)
Cerastium uniflorum Clairv.	2	60	0.159	Lutz (2004)
Cerastium uniflorum Clairv.	2	120	0.080	Lutz (2004)
Cerastium uniflorum Clairv.	2	180	0.080	Lutz (2004)
Cerastium uniflorum Clairv.	2	360	0.011	Lutz (2004)
Cerastium uniflorum Clairv.	2	1440	0.000	Lutz (2004)
Cerastium uniflorum Clairv.	3	0	1.000	Lutz (2004)
Cerastium uniflorum Clairv.	3	1	0.152	Lutz (2004)
Cerastium uniflorum Clairv.	3	5	0.109	Lutz (2004)
Cerastium uniflorum Clairv.	3	10	0.087	Lutz (2004)
Cerastium uniflorum Clairv.	3	30	0.076	Lutz (2004)
Cerastium uniflorum Clairv.	3	60	0.076	Lutz (2004)
Cerastium uniflorum Clairv.	3	120	0.011	Lutz (2004)
Cerastium uniflorum Clairv.	3	180	0.000	Lutz (2004)
Cerastium uniflorum Clairv.	3	360	0.000	Lutz (2004)
Cerastium uniflorum Clairv.	3	1440	0.000	Lutz (2004)
Cerastium uniflorum Clairv.	4	0	1.000	Lutz (2004)
Cerastium uniflorum Clairv.	4	1	0.109	Lutz (2004)
Cerastium uniflorum Clairv.	4	5	0.063	Lutz (2004)
Cerastium uniflorum Clairv.	4	10	0.063	Lutz (2004)
Cerastium uniflorum Clairv.	4	30	0.047	Lutz (2004)
Cerastium uniflorum Clairv.	4	60	0.047	Lutz (2004)
Cerastium uniflorum Clairv.	4	120	0.031	Lutz (2004)
Cerastium uniflorum Clairv.	4	180	0.016	Lutz (2004)
Cerastium uniflorum Clairv.	4	360	0.000	Lutz (2004)
Cerastium uniflorum Clairv.	4	1440	0.000	Lutz (2004)
Cerastium uniflorum Clairv.	5	0	1.000	Lutz (2004)
Cerastium uniflorum Clairv.	5	1	0.179	Lutz (2004)
Cerastium uniflorum Clairv.	5	5	0.149	Lutz (2004)
Cerastium uniflorum Clairv.	5	10	0.119	Lutz (2004)
Cerastium uniflorum Clairv.	5	30	0.104	Lutz (2004)
Cerastium uniflorum Clairv.	5	60	0.090	Lutz (2004)
Cerastium uniflorum Clairv.	5	120	0.015	Lutz (2004)
Cerastium uniflorum Clairv.	5	180	0.000	Lutz (2004)
Cerastium uniflorum Clairv.	5	360	0.000	Lutz (2004)
Cerastium uniflorum Clairv.	5	1440	0.000	Lutz (2004)
Doronicum clusii agg.	1	0	1.000	Lutz (2004)
Doronicum clusii agg.	1	1	0.325	Lutz (2004)
Doronicum clusii agg.	1	5	0.221	Lutz (2004)
Doronicum clusii agg.	1	10	0.195	Lutz (2004)
Doronicum clusii agg.	1	30	0.169	Lutz (2004)
Doronicum clusii agg.	1	60	0.169	Lutz (2004)
Doronicum clusii agg.	1	120	0.065	Lutz (2004)
Doronicum clusii agg.	1	180	0.026	Lutz (2004)
Doronicum clusii agg.	1	360	0.000	Lutz (2004)
Doronicum clusii agg.	1	1440	0.000	Lutz (2004)
Doronicum clusii agg.	2	0	1.000	Lutz (2004)
Doronicum clusii agg.	2	1	0.309	Lutz (2004)
Doronicum clusii agg.	2	5	0.247	Lutz (2004)
Doronicum clusii agg.	2	10	0.247	Lutz (2004)
Doronicum clusii agg.	2	30	0.227	Lutz (2004)
Doronicum clusii agg.	2	60	0.227	Lutz (2004)
Doronicum clusii agg.	2	120	0.144	Lutz (2004)
Doronicum clusii agg.	2	180	0.052	Lutz (2004)
Doronicum clusii agg.	2	360	0.021	Lutz (2004)
Doronicum clusii agg.	2	1440	0.000	Lutz (2004)
Doronicum clusii agg.	3	0	1.000	Lutz (2004)
Doronicum clusii agg.	3	1	0.240	Lutz (2004)
Doronicum clusii agg.	3	5	0.150	Lutz (2004)
Doronicum clusii agg.	3	10	0.120	Lutz (2004)
Doronicum clusii agg.	3	30	0.090	Lutz (2004)
Doronicum clusii agg.	3	60	0.070	Lutz (2004)
Doronicum clusii agg.	3	120	0.000	Lutz (2004)
Doronicum clusii agg.	3	180	0.000	Lutz (2004)
Doronicum clusii agg.	3	360	0.000	Lutz (2004)
Doronicum clusii agg.	3	1440	0.000	Lutz (2004)
Doronicum clusii agg.	4	0	1.000	Lutz (2004)
Doronicum clusii agg.	4	1	0.126	Lutz (2004)
Doronicum clusii agg.	4	5	0.053	Lutz (2004)
Doronicum clusii agg.	4	10	0.032	Lutz (2004)
Doronicum clusii agg.	4	30	0.021	Lutz (2004)
Doronicum clusii agg.	4	60	0.021	Lutz (2004)
Doronicum clusii agg.	4	120	0.011	Lutz (2004)
Doronicum clusii agg.	4	180	0.000	Lutz (2004)
Doronicum clusii agg.	4	360	0.000	Lutz (2004)
Doronicum clusii agg.	4	1440	0.000	Lutz (2004)
Doronicum clusii agg.	5	0	1.000	Lutz (2004)
Doronicum clusii agg.	5	1	0.087	Lutz (2004)
Doronicum clusii agg.	5	5	0.072	Lutz (2004)
Doronicum clusii agg.	5	10	0.072	Lutz (2004)
Doronicum clusii agg.	5	30	0.072	Lutz (2004)
Doronicum clusii agg.	5	60	0.072	Lutz (2004)
Doronicum clusii agg.	5	120	0.029	Lutz (2004)
Doronicum clusii agg.	5	180	0.014	Lutz (2004)
Doronicum clusii agg.	5	360	0.000	Lutz (2004)
Doronicum clusii agg.	5	1440	0.000	Lutz (2004)
Epilobium anagallidifolium Lam.	1	0	1.000	Lutz (2004)
Epilobium anagallidifolium Lam.	1	1	0.200	Lutz (2004)
Epilobium anagallidifolium Lam.	1	5	0.187	Lutz (2004)
Epilobium anagallidifolium Lam.	1	10	0.187	Lutz (2004)
Epilobium anagallidifolium Lam.	1	30	0.187	Lutz (2004)
Epilobium anagallidifolium Lam.	1	60	0.187	Lutz (2004)
Epilobium anagallidifolium Lam.	1	120	0.080	Lutz (2004)
Epilobium anagallidifolium Lam.	1	180	0.027	Lutz (2004)
Epilobium anagallidifolium Lam.	1	360	0.000	Lutz (2004)
Epilobium anagallidifolium Lam.	1	1440	0.000	Lutz (2004)
Epilobium anagallidifolium Lam.	2	0	1.000	Lutz (2004)
Epilobium anagallidifolium Lam.	2	1	0.230	Lutz (2004)
Epilobium anagallidifolium Lam.	2	5	0.092	Lutz (2004)
Epilobium anagallidifolium Lam.	2	10	0.092	Lutz (2004)
Epilobium anagallidifolium Lam.	2	30	0.092	Lutz (2004)
Epilobium anagallidifolium Lam.	2	60	0.092	Lutz (2004)
Epilobium anagallidifolium Lam.	2	120	0.046	Lutz (2004)
Epilobium anagallidifolium Lam.	2	180	0.023	Lutz (2004)
Epilobium anagallidifolium Lam.	2	360	0.000	Lutz (2004)
Epilobium anagallidifolium Lam.	2	1440	0.000	Lutz (2004)
Epilobium anagallidifolium Lam.	3	0	1.000	Lutz (2004)
Epilobium anagallidifolium Lam.	3	1	0.026	Lutz (2004)
Epilobium anagallidifolium Lam.	3	5	0.026	Lutz (2004)
Epilobium anagallidifolium Lam.	3	10	0.026	Lutz (2004)
Epilobium anagallidifolium Lam.	3	30	0.026	Lutz (2004)
Epilobium anagallidifolium Lam.	3	60	0.013	Lutz (2004)
Epilobium anagallidifolium Lam.	3	120	0.000	Lutz (2004)
Epilobium anagallidifolium Lam.	3	180	0.000	Lutz (2004)
Epilobium anagallidifolium Lam.	3	360	0.000	Lutz (2004)
Epilobium anagallidifolium Lam.	3	1440	0.000	Lutz (2004)
Epilobium anagallidifolium Lam.	4	0	1.000	Lutz (2004)
Epilobium anagallidifolium Lam.	4	1	0.053	Lutz (2004)
Epilobium anagallidifolium Lam.	4	5	0.053	Lutz (2004)
Epilobium anagallidifolium Lam.	4	10	0.053	Lutz (2004)
Epilobium anagallidifolium Lam.	4	30	0.053	Lutz (2004)
Epilobium anagallidifolium Lam.	4	60	0.053	Lutz (2004)
Epilobium anagallidifolium Lam.	4	120	0.000	Lutz (2004)
Epilobium anagallidifolium Lam.	4	180	0.000	Lutz (2004)
Epilobium anagallidifolium Lam.	4	360	0.000	Lutz (2004)
Epilobium anagallidifolium Lam.	4	1440	0.000	Lutz (2004)
Epilobium anagallidifolium Lam.	5	0	1.000	Lutz (2004)
Epilobium anagallidifolium Lam.	5	1	0.255	Lutz (2004)
Epilobium anagallidifolium Lam.	5	5	0.235	Lutz (2004)
Epilobium anagallidifolium Lam.	5	10	0.118	Lutz (2004)
Epilobium anagallidifolium Lam.	5	30	0.118	Lutz (2004)
Epilobium anagallidifolium Lam.	5	60	0.098	Lutz (2004)
Epilobium anagallidifolium Lam.	5	120	0.000	Lutz (2004)
Epilobium anagallidifolium Lam.	5	180	0.000	Lutz (2004)
Epilobium anagallidifolium Lam.	5	360	0.000	Lutz (2004)
Epilobium anagallidifolium Lam.	5	1440	0.000	Lutz (2004)
Epilobium fleischeri Hochst.	1	0	1.000	Lutz (2004)
Epilobium fleischeri Hochst.	1	1	0.156	Lutz (2004)
Epilobium fleischeri Hochst.	1	5	0.083	Lutz (2004)
Epilobium fleischeri Hochst.	1	10	0.073	Lutz (2004)
Epilobium fleischeri Hochst.	1	30	0.073	Lutz (2004)
Epilobium fleischeri Hochst.	1	60	0.073	Lutz (2004)
Epilobium fleischeri Hochst.	1	120	0.010	Lutz (2004)
Epilobium fleischeri Hochst.	1	180	0.000	Lutz (2004)
Epilobium fleischeri Hochst.	1	360	0.000	Lutz (2004)
Epilobium fleischeri Hochst.	1	1440	0.000	Lutz (2004)
Epilobium fleischeri Hochst.	2	0	1.000	Lutz (2004)
Epilobium fleischeri Hochst.	2	1	0.347	Lutz (2004)
Epilobium fleischeri Hochst.	2	5	0.245	Lutz (2004)
Epilobium fleischeri Hochst.	2	10	0.235	Lutz (2004)
Epilobium fleischeri Hochst.	2	30	0.235	Lutz (2004)
Epilobium fleischeri Hochst.	2	60	0.235	Lutz (2004)
Epilobium fleischeri Hochst.	2	120	0.010	Lutz (2004)
Epilobium fleischeri Hochst.	2	180	0.000	Lutz (2004)
Epilobium fleischeri Hochst.	2	360	0.000	Lutz (2004)
Epilobium fleischeri Hochst.	2	1440	0.000	Lutz (2004)
Epilobium fleischeri Hochst.	3	0	1.000	Lutz (2004)
Epilobium fleischeri Hochst.	3	1	0.051	Lutz (2004)
Epilobium fleischeri Hochst.	3	5	0.030	Lutz (2004)
Epilobium fleischeri Hochst.	3	10	0.030	Lutz (2004)
Epilobium fleischeri Hochst.	3	30	0.030	Lutz (2004)
Epilobium fleischeri Hochst.	3	60	0.030	Lutz (2004)
Epilobium fleischeri Hochst.	3	120	0.010	Lutz (2004)
Epilobium fleischeri Hochst.	3	180	0.000	Lutz (2004)
Epilobium fleischeri Hochst.	3	360	0.000	Lutz (2004)
Epilobium fleischeri Hochst.	3	1440	0.000	Lutz (2004)
Epilobium fleischeri Hochst.	4	0	1.000	Lutz (2004)
Epilobium fleischeri Hochst.	4	1	0.079	Lutz (2004)
Epilobium fleischeri Hochst.	4	5	0.056	Lutz (2004)
Epilobium fleischeri Hochst.	4	10	0.056	Lutz (2004)
Epilobium fleischeri Hochst.	4	30	0.056	Lutz (2004)
Epilobium fleischeri Hochst.	4	60	0.056	Lutz (2004)
Epilobium fleischeri Hochst.	4	120	0.000	Lutz (2004)
Epilobium fleischeri Hochst.	4	180	0.000	Lutz (2004)
Epilobium fleischeri Hochst.	4	360	0.000	Lutz (2004)
Epilobium fleischeri Hochst.	4	1440	0.000	Lutz (2004)
Epilobium fleischeri Hochst.	5	0	1.000	Lutz (2004)
Epilobium fleischeri Hochst.	5	1	0.083	Lutz (2004)
Epilobium fleischeri Hochst.	5	5	0.031	Lutz (2004)
Epilobium fleischeri Hochst.	5	10	0.031	Lutz (2004)
Epilobium fleischeri Hochst.	5	30	0.021	Lutz (2004)
Epilobium fleischeri Hochst.	5	60	0.010	Lutz (2004)
Epilobium fleischeri Hochst.	5	120	0.000	Lutz (2004)
Epilobium fleischeri Hochst.	5	180	0.000	Lutz (2004)
Epilobium fleischeri Hochst.	5	360	0.000	Lutz (2004)
Epilobium fleischeri Hochst.	5	1440	0.000	Lutz (2004)
Gentiana punctata L.	1	0	1.000	Lutz (2004)
Gentiana punctata L.	1	1	0.031	Lutz (2004)
Gentiana punctata L.	1	5	0.031	Lutz (2004)
Gentiana punctata L.	1	10	0.031	Lutz (2004)
Gentiana punctata L.	1	30	0.031	Lutz (2004)
Gentiana punctata L.	1	60	0.031	Lutz (2004)
Gentiana punctata L.	1	120	0.031	Lutz (2004)
Gentiana punctata L.	1	180	0.015	Lutz (2004)
Gentiana punctata L.	1	360	0.000	Lutz (2004)
Gentiana punctata L.	1	1440	0.000	Lutz (2004)
Gentiana punctata L.	2	0	1.000	Lutz (2004)
Gentiana punctata L.	2	1	0.060	Lutz (2004)
Gentiana punctata L.	2	5	0.020	Lutz (2004)
Gentiana punctata L.	2	10	0.020	Lutz (2004)
Gentiana punctata L.	2	30	0.020	Lutz (2004)
Gentiana punctata L.	2	60	0.020	Lutz (2004)
Gentiana punctata L.	2	120	0.020	Lutz (2004)
Gentiana punctata L.	2	180	0.020	Lutz (2004)
Gentiana punctata L.	2	360	0.000	Lutz (2004)
Gentiana punctata L.	2	1440	0.000	Lutz (2004)
Gentiana punctata L.	3	0	1.000	Lutz (2004)
Gentiana punctata L.	3	1	0.067	Lutz (2004)
Gentiana punctata L.	3	5	0.040	Lutz (2004)
Gentiana punctata L.	3	10	0.040	Lutz (2004)
Gentiana punctata L.	3	30	0.027	Lutz (2004)
Gentiana punctata L.	3	60	0.027	Lutz (2004)
Gentiana punctata L.	3	120	0.000	Lutz (2004)
Gentiana punctata L.	3	180	0.000	Lutz (2004)
Gentiana punctata L.	3	360	0.000	Lutz (2004)
Gentiana punctata L.	3	1440	0.000	Lutz (2004)
Gentiana punctata L.	4	0	1.000	Lutz (2004)
Gentiana punctata L.	4	1	0.079	Lutz (2004)
Gentiana punctata L.	4	5	0.063	Lutz (2004)
Gentiana punctata L.	4	10	0.048	Lutz (2004)
Gentiana punctata L.	4	30	0.048	Lutz (2004)
Gentiana punctata L.	4	60	0.048	Lutz (2004)
Gentiana punctata L.	4	120	0.000	Lutz (2004)
Gentiana punctata L.	4	180	0.000	Lutz (2004)
Gentiana punctata L.	4	360	0.000	Lutz (2004)
Gentiana punctata L.	4	1440	0.000	Lutz (2004)
Gentiana punctata L.	5	0	1.000	Lutz (2004)
Gentiana punctata L.	5	1	0.025	Lutz (2004)
Gentiana punctata L.	5	5	0.025	Lutz (2004)
Gentiana punctata L.	5	10	0.025	Lutz (2004)
Gentiana punctata L.	5	30	0.025	Lutz (2004)
Gentiana punctata L.	5	60	0.025	Lutz (2004)
Gentiana punctata L.	5	120	0.000	Lutz (2004)
Gentiana punctata L.	5	180	0.000	Lutz (2004)
Gentiana punctata L.	5	360	0.000	Lutz (2004)
Gentiana punctata L.	5	1440	0.000	Lutz (2004)
Homogyne alpina (L.) Cass.	1	0	1.000	Lutz (2004)
Homogyne alpina (L.) Cass.	1	1	0.370	Lutz (2004)
Homogyne alpina (L.) Cass.	1	5	0.304	Lutz (2004)
Homogyne alpina (L.) Cass.	1	10	0.261	Lutz (2004)
Homogyne alpina (L.) Cass.	1	30	0.217	Lutz (2004)
Homogyne alpina (L.) Cass.	1	60	0.217	Lutz (2004)
Homogyne alpina (L.) Cass.	1	120	0.087	Lutz (2004)
Homogyne alpina (L.) Cass.	1	180	0.022	Lutz (2004)
Homogyne alpina (L.) Cass.	1	360	0.000	Lutz (2004)
Homogyne alpina (L.) Cass.	1	1440	0.000	Lutz (2004)
Homogyne alpina (L.) Cass.	2	0	1.000	Lutz (2004)
Homogyne alpina (L.) Cass.	2	1	0.528	Lutz (2004)
Homogyne alpina (L.) Cass.	2	5	0.483	Lutz (2004)
Homogyne alpina (L.) Cass.	2	10	0.438	Lutz (2004)
Homogyne alpina (L.) Cass.	2	30	0.393	Lutz (2004)
Homogyne alpina (L.) Cass.	2	60	0.382	Lutz (2004)
Homogyne alpina (L.) Cass.	2	120	0.079	Lutz (2004)
Homogyne alpina (L.) Cass.	2	180	0.045	Lutz (2004)
Homogyne alpina (L.) Cass.	2	360	0.000	Lutz (2004)
Homogyne alpina (L.) Cass.	2	1440	0.000	Lutz (2004)
Homogyne alpina (L.) Cass.	3	0	1.000	Lutz (2004)
Homogyne alpina (L.) Cass.	3	1	0.268	Lutz (2004)
Homogyne alpina (L.) Cass.	3	5	0.113	Lutz (2004)
Homogyne alpina (L.) Cass.	3	10	0.113	Lutz (2004)
Homogyne alpina (L.) Cass.	3	30	0.103	Lutz (2004)
Homogyne alpina (L.) Cass.	3	60	0.103	Lutz (2004)
Homogyne alpina (L.) Cass.	3	120	0.000	Lutz (2004)
Homogyne alpina (L.) Cass.	3	180	0.000	Lutz (2004)
Homogyne alpina (L.) Cass.	3	360	0.000	Lutz (2004)
Homogyne alpina (L.) Cass.	3	1440	0.000	Lutz (2004)
Homogyne alpina (L.) Cass.	4	0	1.000	Lutz (2004)
Homogyne alpina (L.) Cass.	4	1	0.057	Lutz (2004)
Homogyne alpina (L.) Cass.	4	5	0.043	Lutz (2004)
Homogyne alpina (L.) Cass.	4	10	0.014	Lutz (2004)
Homogyne alpina (L.) Cass.	4	30	0.014	Lutz (2004)
Homogyne alpina (L.) Cass.	4	60	0.014	Lutz (2004)
Homogyne alpina (L.) Cass.	4	120	0.000	Lutz (2004)
Homogyne alpina (L.) Cass.	4	180	0.000	Lutz (2004)
Homogyne alpina (L.) Cass.	4	360	0.000	Lutz (2004)
Homogyne alpina (L.) Cass.	4	1440	0.000	Lutz (2004)
Homogyne alpina (L.) Cass.	5	0	1.000	Lutz (2004)
Homogyne alpina (L.) Cass.	5	1	0.118	Lutz (2004)
Homogyne alpina (L.) Cass.	5	5	0.118	Lutz (2004)
Homogyne alpina (L.) Cass.	5	10	0.103	Lutz (2004)
Homogyne alpina (L.) Cass.	5	30	0.088	Lutz (2004)
Homogyne alpina (L.) Cass.	5	60	0.088	Lutz (2004)
Homogyne alpina (L.) Cass.	5	120	0.059	Lutz (2004)
Homogyne alpina (L.) Cass.	5	180	0.015	Lutz (2004)
Homogyne alpina (L.) Cass.	5	360	0.000	Lutz (2004)
Homogyne alpina (L.) Cass.	5	1440	0.000	Lutz (2004)
Myosotis alpestris F. W. Schmidt	1	0	1.000	Lutz (2004)
Myosotis alpestris F. W. Schmidt	1	1	0.119	Lutz (2004)
Myosotis alpestris F. W. Schmidt	1	5	0.107	Lutz (2004)
Myosotis alpestris F. W. Schmidt	1	10	0.107	Lutz (2004)
Myosotis alpestris F. W. Schmidt	1	30	0.107	Lutz (2004)
Myosotis alpestris F. W. Schmidt	1	60	0.107	Lutz (2004)
Myosotis alpestris F. W. Schmidt	1	120	0.024	Lutz (2004)
Myosotis alpestris F. W. Schmidt	1	180	0.000	Lutz (2004)
Myosotis alpestris F. W. Schmidt	1	360	0.000	Lutz (2004)
Myosotis alpestris F. W. Schmidt	1	1440	0.000	Lutz (2004)
Myosotis alpestris F. W. Schmidt	2	0	1.000	Lutz (2004)
Myosotis alpestris F. W. Schmidt	2	1	0.092	Lutz (2004)
Myosotis alpestris F. W. Schmidt	2	5	0.053	Lutz (2004)
Myosotis alpestris F. W. Schmidt	2	10	0.053	Lutz (2004)
Myosotis alpestris F. W. Schmidt	2	30	0.053	Lutz (2004)
Myosotis alpestris F. W. Schmidt	2	60	0.053	Lutz (2004)
Myosotis alpestris F. W. Schmidt	2	120	0.039	Lutz (2004)
Myosotis alpestris F. W. Schmidt	2	180	0.039	Lutz (2004)
Myosotis alpestris F. W. Schmidt	2	360	0.026	Lutz (2004)
Myosotis alpestris F. W. Schmidt	2	1440	0.000	Lutz (2004)
Myosotis alpestris F. W. Schmidt	3	0	1.000	Lutz (2004)
Myosotis alpestris F. W. Schmidt	3	1	0.056	Lutz (2004)
Myosotis alpestris F. W. Schmidt	3	5	0.056	Lutz (2004)
Myosotis alpestris F. W. Schmidt	3	10	0.056	Lutz (2004)
Myosotis alpestris F. W. Schmidt	3	30	0.056	Lutz (2004)
Myosotis alpestris F. W. Schmidt	3	60	0.042	Lutz (2004)
Myosotis alpestris F. W. Schmidt	3	120	0.028	Lutz (2004)
Myosotis alpestris F. W. Schmidt	3	180	0.014	Lutz (2004)
Myosotis alpestris F. W. Schmidt	3	360	0.000	Lutz (2004)
Myosotis alpestris F. W. Schmidt	3	1440	0.000	Lutz (2004)
Myosotis alpestris F. W. Schmidt	4	0	1.000	Lutz (2004)
Myosotis alpestris F. W. Schmidt	4	1	0.044	Lutz (2004)
Myosotis alpestris F. W. Schmidt	4	5	0.044	Lutz (2004)
Myosotis alpestris F. W. Schmidt	4	10	0.044	Lutz (2004)
Myosotis alpestris F. W. Schmidt	4	30	0.044	Lutz (2004)
Myosotis alpestris F. W. Schmidt	4	60	0.044	Lutz (2004)
Myosotis alpestris F. W. Schmidt	4	120	0.000	Lutz (2004)
Myosotis alpestris F. W. Schmidt	4	180	0.000	Lutz (2004)
Myosotis alpestris F. W. Schmidt	4	360	0.000	Lutz (2004)
Myosotis alpestris F. W. Schmidt	4	1440	0.000	Lutz (2004)
Myosotis alpestris F. W. Schmidt	5	0	1.000	Lutz (2004)
Myosotis alpestris F. W. Schmidt	5	1	0.055	Lutz (2004)
Myosotis alpestris F. W. Schmidt	5	5	0.055	Lutz (2004)
Myosotis alpestris F. W. Schmidt	5	10	0.055	Lutz (2004)
Myosotis alpestris F. W. Schmidt	5	30	0.036	Lutz (2004)
Myosotis alpestris F. W. Schmidt	5	60	0.036	Lutz (2004)
Myosotis alpestris F. W. Schmidt	5	120	0.000	Lutz (2004)
Myosotis alpestris F. W. Schmidt	5	180	0.000	Lutz (2004)
Myosotis alpestris F. W. Schmidt	5	360	0.000	Lutz (2004)
Myosotis alpestris F. W. Schmidt	5	1440	0.000	Lutz (2004)
Oxyria digyna (L.) Hill	1	0	1.000	Lutz (2004)
Oxyria digyna (L.) Hill	1	1	0.054	Lutz (2004)
Oxyria digyna (L.) Hill	1	5	0.036	Lutz (2004)
Oxyria digyna (L.) Hill	1	10	0.036	Lutz (2004)
Oxyria digyna (L.) Hill	1	30	0.018	Lutz (2004)
Oxyria digyna (L.) Hill	1	60	0.018	Lutz (2004)
Oxyria digyna (L.) Hill	1	120	0.000	Lutz (2004)
Oxyria digyna (L.) Hill	1	180	0.000	Lutz (2004)
Oxyria digyna (L.) Hill	1	360	0.000	Lutz (2004)
Oxyria digyna (L.) Hill	1	1440	0.000	Lutz (2004)
Oxyria digyna (L.) Hill	2	0	1.000	Lutz (2004)
Oxyria digyna (L.) Hill	2	1	0.139	Lutz (2004)
Oxyria digyna (L.) Hill	2	5	0.125	Lutz (2004)
Oxyria digyna (L.) Hill	2	10	0.125	Lutz (2004)
Oxyria digyna (L.) Hill	2	30	0.125	Lutz (2004)
Oxyria digyna (L.) Hill	2	60	0.097	Lutz (2004)
Oxyria digyna (L.) Hill	2	120	0.014	Lutz (2004)
Oxyria digyna (L.) Hill	2	180	0.014	Lutz (2004)
Oxyria digyna (L.) Hill	2	360	0.000	Lutz (2004)
Oxyria digyna (L.) Hill	2	1440	0.000	Lutz (2004)
Oxyria digyna (L.) Hill	3	0	1.000	Lutz (2004)
Oxyria digyna (L.) Hill	3	1	0.085	Lutz (2004)
Oxyria digyna (L.) Hill	3	5	0.037	Lutz (2004)
Oxyria digyna (L.) Hill	3	10	0.012	Lutz (2004)
Oxyria digyna (L.) Hill	3	30	0.012	Lutz (2004)
Oxyria digyna (L.) Hill	3	60	0.012	Lutz (2004)
Oxyria digyna (L.) Hill	3	120	0.000	Lutz (2004)
Oxyria digyna (L.) Hill	3	180	0.000	Lutz (2004)
Oxyria digyna (L.) Hill	3	360	0.000	Lutz (2004)
Oxyria digyna (L.) Hill	3	1440	0.000	Lutz (2004)
Oxyria digyna (L.) Hill	4	0	1.000	Lutz (2004)
Oxyria digyna (L.) Hill	4	1	0.029	Lutz (2004)
Oxyria digyna (L.) Hill	4	5	0.014	Lutz (2004)
Oxyria digyna (L.) Hill	4	10	0.000	Lutz (2004)
Oxyria digyna (L.) Hill	4	30	0.000	Lutz (2004)
Oxyria digyna (L.) Hill	4	60	0.000	Lutz (2004)
Oxyria digyna (L.) Hill	4	120	0.000	Lutz (2004)
Oxyria digyna (L.) Hill	4	180	0.000	Lutz (2004)
Oxyria digyna (L.) Hill	4	360	0.000	Lutz (2004)
Oxyria digyna (L.) Hill	4	1440	0.000	Lutz (2004)
Oxyria digyna (L.) Hill	5	0	1.000	Lutz (2004)
Oxyria digyna (L.) Hill	5	1	0.034	Lutz (2004)
Oxyria digyna (L.) Hill	5	5	0.034	Lutz (2004)
Oxyria digyna (L.) Hill	5	10	0.034	Lutz (2004)
Oxyria digyna (L.) Hill	5	30	0.017	Lutz (2004)
Oxyria digyna (L.) Hill	5	60	0.017	Lutz (2004)
Oxyria digyna (L.) Hill	5	120	0.000	Lutz (2004)
Oxyria digyna (L.) Hill	5	180	0.000	Lutz (2004)
Oxyria digyna (L.) Hill	5	360	0.000	Lutz (2004)
Oxyria digyna (L.) Hill	5	1440	0.000	Lutz (2004)
Peucedanum ostruthium (L.) Koch	1	0	1.000	Lutz (2004)
Peucedanum ostruthium (L.) Koch	1	1	0.184	Lutz (2004)
Peucedanum ostruthium (L.) Koch	1	5	0.132	Lutz (2004)
Peucedanum ostruthium (L.) Koch	1	10	0.105	Lutz (2004)
Peucedanum ostruthium (L.) Koch	1	30	0.105	Lutz (2004)
Peucedanum ostruthium (L.) Koch	1	60	0.026	Lutz (2004)
Peucedanum ostruthium (L.) Koch	1	120	0.026	Lutz (2004)
Peucedanum ostruthium (L.) Koch	1	180	0.026	Lutz (2004)
Peucedanum ostruthium (L.) Koch	1	360	0.000	Lutz (2004)
Peucedanum ostruthium (L.) Koch	1	1440	0.000	Lutz (2004)
Peucedanum ostruthium (L.) Koch	2	0	1.000	Lutz (2004)
Peucedanum ostruthium (L.) Koch	2	1	0.133	Lutz (2004)
Peucedanum ostruthium (L.) Koch	2	5	0.108	Lutz (2004)
Peucedanum ostruthium (L.) Koch	2	10	0.084	Lutz (2004)
Peucedanum ostruthium (L.) Koch	2	30	0.084	Lutz (2004)
Peucedanum ostruthium (L.) Koch	2	60	0.084	Lutz (2004)
Peucedanum ostruthium (L.) Koch	2	120	0.036	Lutz (2004)
Peucedanum ostruthium (L.) Koch	2	180	0.024	Lutz (2004)
Peucedanum ostruthium (L.) Koch	2	360	0.000	Lutz (2004)
Peucedanum ostruthium (L.) Koch	2	1440	0.000	Lutz (2004)
Peucedanum ostruthium (L.) Koch	3	0	1.000	Lutz (2004)
Peucedanum ostruthium (L.) Koch	3	1	0.000	Lutz (2004)
Peucedanum ostruthium (L.) Koch	3	5	0.000	Lutz (2004)
Peucedanum ostruthium (L.) Koch	3	10	0.000	Lutz (2004)
Peucedanum ostruthium (L.) Koch	3	30	0.000	Lutz (2004)
Peucedanum ostruthium (L.) Koch	3	60	0.000	Lutz (2004)
Peucedanum ostruthium (L.) Koch	3	120	0.000	Lutz (2004)
Peucedanum ostruthium (L.) Koch	3	180	0.000	Lutz (2004)
Peucedanum ostruthium (L.) Koch	3	360	0.000	Lutz (2004)
Peucedanum ostruthium (L.) Koch	3	1440	0.000	Lutz (2004)
Peucedanum ostruthium (L.) Koch	4	0	1.000	Lutz (2004)
Peucedanum ostruthium (L.) Koch	4	1	0.000	Lutz (2004)
Peucedanum ostruthium (L.) Koch	4	5	0.000	Lutz (2004)
Peucedanum ostruthium (L.) Koch	4	10	0.000	Lutz (2004)
Peucedanum ostruthium (L.) Koch	4	30	0.000	Lutz (2004)
Peucedanum ostruthium (L.) Koch	4	60	0.000	Lutz (2004)
Peucedanum ostruthium (L.) Koch	4	120	0.000	Lutz (2004)
Peucedanum ostruthium (L.) Koch	4	180	0.000	Lutz (2004)
Peucedanum ostruthium (L.) Koch	4	360	0.000	Lutz (2004)
Peucedanum ostruthium (L.) Koch	4	1440	0.000	Lutz (2004)
Peucedanum ostruthium (L.) Koch	5	0	1.000	Lutz (2004)
Peucedanum ostruthium (L.) Koch	5	1	0.040	Lutz (2004)
Peucedanum ostruthium (L.) Koch	5	5	0.000	Lutz (2004)
Peucedanum ostruthium (L.) Koch	5	10	0.000	Lutz (2004)
Peucedanum ostruthium (L.) Koch	5	30	0.000	Lutz (2004)
Peucedanum ostruthium (L.) Koch	5	60	0.000	Lutz (2004)
Peucedanum ostruthium (L.) Koch	5	120	0.000	Lutz (2004)
Peucedanum ostruthium (L.) Koch	5	180	0.000	Lutz (2004)
Peucedanum ostruthium (L.) Koch	5	360	0.000	Lutz (2004)
Peucedanum ostruthium (L.) Koch	5	1440	0.000	Lutz (2004)
Phleum rhaeticum (Humphries) Rauschert	1	0	1.000	Lutz (2004)
Phleum rhaeticum (Humphries) Rauschert	1	1	0.320	Lutz (2004)
Phleum rhaeticum (Humphries) Rauschert	1	5	0.240	Lutz (2004)
Phleum rhaeticum (Humphries) Rauschert	1	10	0.230	Lutz (2004)
Phleum rhaeticum (Humphries) Rauschert	1	30	0.200	Lutz (2004)
Phleum rhaeticum (Humphries) Rauschert	1	60	0.160	Lutz (2004)
Phleum rhaeticum (Humphries) Rauschert	1	120	0.060	Lutz (2004)
Phleum rhaeticum (Humphries) Rauschert	1	180	0.040	Lutz (2004)
Phleum rhaeticum (Humphries) Rauschert	1	360	0.000	Lutz (2004)
Phleum rhaeticum (Humphries) Rauschert	1	1440	0.000	Lutz (2004)
Phleum rhaeticum (Humphries) Rauschert	2	0	1.000	Lutz (2004)
Phleum rhaeticum (Humphries) Rauschert	2	1	0.271	Lutz (2004)
Phleum rhaeticum (Humphries) Rauschert	2	5	0.240	Lutz (2004)
Phleum rhaeticum (Humphries) Rauschert	2	10	0.240	Lutz (2004)
Phleum rhaeticum (Humphries) Rauschert	2	30	0.219	Lutz (2004)
Phleum rhaeticum (Humphries) Rauschert	2	60	0.219	Lutz (2004)
Phleum rhaeticum (Humphries) Rauschert	2	120	0.052	Lutz (2004)
Phleum rhaeticum (Humphries) Rauschert	2	180	0.010	Lutz (2004)
Phleum rhaeticum (Humphries) Rauschert	2	360	0.000	Lutz (2004)
Phleum rhaeticum (Humphries) Rauschert	2	1440	0.000	Lutz (2004)
Phleum rhaeticum (Humphries) Rauschert	3	0	1.000	Lutz (2004)
Phleum rhaeticum (Humphries) Rauschert	3	1	0.144	Lutz (2004)
Phleum rhaeticum (Humphries) Rauschert	3	5	0.082	Lutz (2004)
Phleum rhaeticum (Humphries) Rauschert	3	10	0.072	Lutz (2004)
Phleum rhaeticum (Humphries) Rauschert	3	30	0.052	Lutz (2004)
Phleum rhaeticum (Humphries) Rauschert	3	60	0.052	Lutz (2004)
Phleum rhaeticum (Humphries) Rauschert	3	120	0.041	Lutz (2004)
Phleum rhaeticum (Humphries) Rauschert	3	180	0.010	Lutz (2004)
Phleum rhaeticum (Humphries) Rauschert	3	360	0.000	Lutz (2004)
Phleum rhaeticum (Humphries) Rauschert	3	1440	0.000	Lutz (2004)
Phleum rhaeticum (Humphries) Rauschert	4	0	1.000	Lutz (2004)
Phleum rhaeticum (Humphries) Rauschert	4	1	0.116	Lutz (2004)
Phleum rhaeticum (Humphries) Rauschert	4	5	0.074	Lutz (2004)
Phleum rhaeticum (Humphries) Rauschert	4	10	0.074	Lutz (2004)
Phleum rhaeticum (Humphries) Rauschert	4	30	0.063	Lutz (2004)
Phleum rhaeticum (Humphries) Rauschert	4	60	0.042	Lutz (2004)
Phleum rhaeticum (Humphries) Rauschert	4	120	0.011	Lutz (2004)
Phleum rhaeticum (Humphries) Rauschert	4	180	0.011	Lutz (2004)
Phleum rhaeticum (Humphries) Rauschert	4	360	0.000	Lutz (2004)
Phleum rhaeticum (Humphries) Rauschert	4	1440	0.000	Lutz (2004)
Phleum rhaeticum (Humphries) Rauschert	5	0	1.000	Lutz (2004)
Phleum rhaeticum (Humphries) Rauschert	5	1	0.146	Lutz (2004)
Phleum rhaeticum (Humphries) Rauschert	5	5	0.125	Lutz (2004)
Phleum rhaeticum (Humphries) Rauschert	5	10	0.125	Lutz (2004)
Phleum rhaeticum (Humphries) Rauschert	5	30	0.094	Lutz (2004)
Phleum rhaeticum (Humphries) Rauschert	5	60	0.094	Lutz (2004)
Phleum rhaeticum (Humphries) Rauschert	5	120	0.042	Lutz (2004)
Phleum rhaeticum (Humphries) Rauschert	5	180	0.000	Lutz (2004)
Phleum rhaeticum (Humphries) Rauschert	5	360	0.000	Lutz (2004)
Phleum rhaeticum (Humphries) Rauschert	5	1440	0.000	Lutz (2004)
Phyteuma betonicifolium Vill.	1	0	1.000	Lutz (2004)
Phyteuma betonicifolium Vill.	1	1	0.291	Lutz (2004)
Phyteuma betonicifolium Vill.	1	5	0.256	Lutz (2004)
Phyteuma betonicifolium Vill.	1	10	0.221	Lutz (2004)
Phyteuma betonicifolium Vill.	1	30	0.186	Lutz (2004)
Phyteuma betonicifolium Vill.	1	60	0.186	Lutz (2004)
Phyteuma betonicifolium Vill.	1	120	0.128	Lutz (2004)
Phyteuma betonicifolium Vill.	1	180	0.105	Lutz (2004)
Phyteuma betonicifolium Vill.	1	360	0.012	Lutz (2004)
Phyteuma betonicifolium Vill.	1	1440	0.000	Lutz (2004)
Phyteuma betonicifolium Vill.	2	0	1.000	Lutz (2004)
Phyteuma betonicifolium Vill.	2	1	0.467	Lutz (2004)
Phyteuma betonicifolium Vill.	2	5	0.333	Lutz (2004)
Phyteuma betonicifolium Vill.	2	10	0.293	Lutz (2004)
Phyteuma betonicifolium Vill.	2	30	0.227	Lutz (2004)
Phyteuma betonicifolium Vill.	2	60	0.200	Lutz (2004)
Phyteuma betonicifolium Vill.	2	120	0.107	Lutz (2004)
Phyteuma betonicifolium Vill.	2	180	0.080	Lutz (2004)
Phyteuma betonicifolium Vill.	2	360	0.040	Lutz (2004)
Phyteuma betonicifolium Vill.	2	1440	0.000	Lutz (2004)
Phyteuma betonicifolium Vill.	3	0	1.000	Lutz (2004)
Phyteuma betonicifolium Vill.	3	1	0.155	Lutz (2004)
Phyteuma betonicifolium Vill.	3	5	0.107	Lutz (2004)
Phyteuma betonicifolium Vill.	3	10	0.095	Lutz (2004)
Phyteuma betonicifolium Vill.	3	30	0.095	Lutz (2004)
Phyteuma betonicifolium Vill.	3	60	0.083	Lutz (2004)
Phyteuma betonicifolium Vill.	3	120	0.000	Lutz (2004)
Phyteuma betonicifolium Vill.	3	180	0.000	Lutz (2004)
Phyteuma betonicifolium Vill.	3	360	0.000	Lutz (2004)
Phyteuma betonicifolium Vill.	3	1440	0.000	Lutz (2004)
Phyteuma betonicifolium Vill.	4	0	1.000	Lutz (2004)
Phyteuma betonicifolium Vill.	4	1	0.060	Lutz (2004)
Phyteuma betonicifolium Vill.	4	5	0.048	Lutz (2004)
Phyteuma betonicifolium Vill.	4	10	0.048	Lutz (2004)
Phyteuma betonicifolium Vill.	4	30	0.048	Lutz (2004)
Phyteuma betonicifolium Vill.	4	60	0.048	Lutz (2004)
Phyteuma betonicifolium Vill.	4	120	0.024	Lutz (2004)
Phyteuma betonicifolium Vill.	4	180	0.024	Lutz (2004)
Phyteuma betonicifolium Vill.	4	360	0.000	Lutz (2004)
Phyteuma betonicifolium Vill.	4	1440	0.000	Lutz (2004)
Phyteuma betonicifolium Vill.	5	1	1.000	Lutz (2004)
Phyteuma betonicifolium Vill.	5	5	1.013	Lutz (2004)
Phyteuma betonicifolium Vill.	5	10	1.026	Lutz (2004)
Phyteuma betonicifolium Vill.	5	30	1.039	Lutz (2004)
Phyteuma betonicifolium Vill.	5	60	1.079	Lutz (2004)
Phyteuma betonicifolium Vill.	5	120	1.132	Lutz (2004)
Phyteuma betonicifolium Vill.	5	180	1.171	Lutz (2004)
Phyteuma betonicifolium Vill.	5	360	1.171	Lutz (2004)
Phyteuma betonicifolium Vill.	5	1440	1.171	Lutz (2004)
Poa alpina L.	1	0	1.000	Lutz (2004)
Poa alpina L.	1	1	1.000	Lutz (2004)
Poa alpina L.	1	5	1.012	Lutz (2004)
Poa alpina L.	1	10	1.025	Lutz (2004)
Poa alpina L.	1	30	1.049	Lutz (2004)
Poa alpina L.	1	60	1.049	Lutz (2004)
Poa alpina L.	1	120	1.099	Lutz (2004)
Poa alpina L.	1	180	1.148	Lutz (2004)
Poa alpina L.	1	360	1.148	Lutz (2004)
Poa alpina L.	1	1440	1.160	Lutz (2004)
Poa alpina L.	2	0	1.000	Lutz (2004)
Poa alpina L.	2	1	1.000	Lutz (2004)
Poa alpina L.	2	5	1.000	Lutz (2004)
Poa alpina L.	2	10	1.038	Lutz (2004)
Poa alpina L.	2	30	1.038	Lutz (2004)
Poa alpina L.	2	60	1.038	Lutz (2004)
Poa alpina L.	2	120	1.141	Lutz (2004)
Poa alpina L.	2	180	1.141	Lutz (2004)
Poa alpina L.	2	360	1.154	Lutz (2004)
Poa alpina L.	2	1440	1.154	Lutz (2004)
Poa alpina L.	3	0	1.000	Lutz (2004)
Poa alpina L.	3	1	1.000	Lutz (2004)
Poa alpina L.	3	5	1.088	Lutz (2004)
Poa alpina L.	3	10	1.088	Lutz (2004)
Poa alpina L.	3	30	1.088	Lutz (2004)
Poa alpina L.	3	60	1.088	Lutz (2004)
Poa alpina L.	3	120	1.103	Lutz (2004)
Poa alpina L.	3	180	1.118	Lutz (2004)
Poa alpina L.	3	360	1.132	Lutz (2004)
Poa alpina L.	3	1440	1.147	Lutz (2004)
Poa alpina L.	4	0	1.000	Lutz (2004)
Poa alpina L.	4	1	1.000	Lutz (2004)
Poa alpina L.	4	5	1.012	Lutz (2004)
Poa alpina L.	4	10	1.024	Lutz (2004)
Poa alpina L.	4	30	1.024	Lutz (2004)
Poa alpina L.	4	60	1.024	Lutz (2004)
Poa alpina L.	4	120	1.061	Lutz (2004)
Poa alpina L.	4	180	1.073	Lutz (2004)
Poa alpina L.	4	360	1.073	Lutz (2004)
Poa alpina L.	4	1440	1.085	Lutz (2004)
Poa alpina L.	5	0	1.000	Lutz (2004)
Poa alpina L.	5	1	1.000	Lutz (2004)
Poa alpina L.	5	5	1.000	Lutz (2004)
Poa alpina L.	5	10	1.013	Lutz (2004)
Poa alpina L.	5	30	1.025	Lutz (2004)
Poa alpina L.	5	60	1.038	Lutz (2004)
Poa alpina L.	5	120	1.089	Lutz (2004)
Poa alpina L.	5	180	1.114	Lutz (2004)
Poa alpina L.	5	360	1.139	Lutz (2004)
Poa alpina L.	5	1440	1.139	Lutz (2004)
Sagina saginoides (L.) H. Karst.	1	0	1.000	Lutz (2004)
Sagina saginoides (L.) H. Karst.	1	1	1.000	Lutz (2004)
Sagina saginoides (L.) H. Karst.	1	5	1.115	Lutz (2004)
Sagina saginoides (L.) H. Karst.	1	10	1.148	Lutz (2004)
Sagina saginoides (L.) H. Karst.	1	30	1.180	Lutz (2004)
Sagina saginoides (L.) H. Karst.	1	60	1.213	Lutz (2004)
Sagina saginoides (L.) H. Karst.	1	120	1.361	Lutz (2004)
Sagina saginoides (L.) H. Karst.	1	180	1.475	Lutz (2004)
Sagina saginoides (L.) H. Karst.	1	360	1.492	Lutz (2004)
Sagina saginoides (L.) H. Karst.	1	1440	1.492	Lutz (2004)
Sagina saginoides (L.) H. Karst.	2	0	1.000	Lutz (2004)
Sagina saginoides (L.) H. Karst.	2	1	1.000	Lutz (2004)
Sagina saginoides (L.) H. Karst.	2	5	1.308	Lutz (2004)
Sagina saginoides (L.) H. Karst.	2	10	1.365	Lutz (2004)
Sagina saginoides (L.) H. Karst.	2	30	1.385	Lutz (2004)
Sagina saginoides (L.) H. Karst.	2	60	1.404	Lutz (2004)
Sagina saginoides (L.) H. Karst.	2	120	1.519	Lutz (2004)
Sagina saginoides (L.) H. Karst.	2	180	1.558	Lutz (2004)
Sagina saginoides (L.) H. Karst.	2	360	1.731	Lutz (2004)
Sagina saginoides (L.) H. Karst.	2	1440	1.769	Lutz (2004)
Sagina saginoides (L.) H. Karst.	3	0	1.000	Lutz (2004)
Sagina saginoides (L.) H. Karst.	3	1	1.000	Lutz (2004)
Sagina saginoides (L.) H. Karst.	3	5	1.164	Lutz (2004)
Sagina saginoides (L.) H. Karst.	3	10	1.209	Lutz (2004)
Sagina saginoides (L.) H. Karst.	3	30	1.239	Lutz (2004)
Sagina saginoides (L.) H. Karst.	3	60	1.254	Lutz (2004)
Sagina saginoides (L.) H. Karst.	3	120	1.373	Lutz (2004)
Sagina saginoides (L.) H. Karst.	3	180	1.433	Lutz (2004)
Sagina saginoides (L.) H. Karst.	3	360	1.448	Lutz (2004)
Sagina saginoides (L.) H. Karst.	3	1440	1.478	Lutz (2004)
Sagina saginoides (L.) H. Karst.	4	0	1.000	Lutz (2004)
Sagina saginoides (L.) H. Karst.	4	1	1.000	Lutz (2004)
Sagina saginoides (L.) H. Karst.	4	5	1.091	Lutz (2004)
Sagina saginoides (L.) H. Karst.	4	10	1.121	Lutz (2004)
Sagina saginoides (L.) H. Karst.	4	30	1.121	Lutz (2004)
Sagina saginoides (L.) H. Karst.	4	60	1.136	Lutz (2004)
Sagina saginoides (L.) H. Karst.	4	120	1.212	Lutz (2004)
Sagina saginoides (L.) H. Karst.	4	180	1.227	Lutz (2004)
Sagina saginoides (L.) H. Karst.	4	360	1.242	Lutz (2004)
Sagina saginoides (L.) H. Karst.	4	1440	1.242	Lutz (2004)
Sagina saginoides (L.) H. Karst.	5	0	1.000	Lutz (2004)
Sagina saginoides (L.) H. Karst.	5	1	1.000	Lutz (2004)
Sagina saginoides (L.) H. Karst.	5	5	1.077	Lutz (2004)
Sagina saginoides (L.) H. Karst.	5	10	1.092	Lutz (2004)
Sagina saginoides (L.) H. Karst.	5	30	1.092	Lutz (2004)
Sagina saginoides (L.) H. Karst.	5	60	1.108	Lutz (2004)
Sagina saginoides (L.) H. Karst.	5	120	1.169	Lutz (2004)
Sagina saginoides (L.) H. Karst.	5	180	1.200	Lutz (2004)
Sagina saginoides (L.) H. Karst.	5	360	1.246	Lutz (2004)
Sagina saginoides (L.) H. Karst.	5	1440	1.246	Lutz (2004)
Salix hastata L.	1	0	1.000	Lutz (2004)
Salix hastata L.	1	1	1.000	Lutz (2004)
Salix hastata L.	1	5	1.080	Lutz (2004)
Salix hastata L.	1	10	1.093	Lutz (2004)
Salix hastata L.	1	30	1.107	Lutz (2004)
Salix hastata L.	1	60	1.107	Lutz (2004)
Salix hastata L.	1	120	1.160	Lutz (2004)
Salix hastata L.	1	180	1.160	Lutz (2004)
Salix hastata L.	1	360	1.160	Lutz (2004)
Salix hastata L.	1	1440	1.160	Lutz (2004)
Salix hastata L.	2	0	1.000	Lutz (2004)
Salix hastata L.	2	1	1.000	Lutz (2004)
Salix hastata L.	2	5	1.177	Lutz (2004)
Salix hastata L.	2	10	1.177	Lutz (2004)
Salix hastata L.	2	30	1.177	Lutz (2004)
Salix hastata L.	2	60	1.177	Lutz (2004)
Salix hastata L.	2	120	1.306	Lutz (2004)
Salix hastata L.	2	180	1.323	Lutz (2004)
Salix hastata L.	2	360	1.355	Lutz (2004)
Salix hastata L.	2	1440	1.355	Lutz (2004)
Salix hastata L.	3	0	1.000	Lutz (2004)
Salix hastata L.	3	1	1.000	Lutz (2004)
Salix hastata L.	3	5	1.346	Lutz (2004)
Salix hastata L.	3	10	1.385	Lutz (2004)
Salix hastata L.	3	30	1.500	Lutz (2004)
Salix hastata L.	3	60	1.500	Lutz (2004)
Salix hastata L.	3	120	1.538	Lutz (2004)
Salix hastata L.	3	180	1.654	Lutz (2004)
Salix hastata L.	3	360	1.731	Lutz (2004)
Salix hastata L.	3	1440	1.731	Lutz (2004)
Salix hastata L.	4	0	1.000	Lutz (2004)
Salix hastata L.	4	1	1.000	Lutz (2004)
Salix hastata L.	4	5	1.050	Lutz (2004)
Salix hastata L.	4	10	1.050	Lutz (2004)
Salix hastata L.	4	30	1.100	Lutz (2004)
Salix hastata L.	4	60	1.150	Lutz (2004)
Salix hastata L.	4	120	1.300	Lutz (2004)
Salix hastata L.	4	180	1.300	Lutz (2004)
Salix hastata L.	4	360	1.300	Lutz (2004)
Salix hastata L.	4	1440	1.300	Lutz (2004)
Salix hastata L.	5	0	1.000	Lutz (2004)
Salix hastata L.	5	1	1.000	Lutz (2004)
Salix hastata L.	5	5	1.011	Lutz (2004)
Salix hastata L.	5	10	1.011	Lutz (2004)
Salix hastata L.	5	30	1.011	Lutz (2004)
Salix hastata L.	5	60	1.011	Lutz (2004)
Salix hastata L.	5	120	1.023	Lutz (2004)
Salix hastata L.	5	180	1.034	Lutz (2004)
Salix hastata L.	5	360	1.034	Lutz (2004)
Salix hastata L.	5	1440	1.034	Lutz (2004)
Saxifraga bryoides L.	1	0	1.000	Lutz (2004)
Saxifraga bryoides L.	1	1	1.000	Lutz (2004)
Saxifraga bryoides L.	1	5	1.104	Lutz (2004)
Saxifraga bryoides L.	1	10	1.119	Lutz (2004)
Saxifraga bryoides L.	1	30	1.164	Lutz (2004)
Saxifraga bryoides L.	1	60	1.179	Lutz (2004)
Saxifraga bryoides L.	1	120	1.284	Lutz (2004)
Saxifraga bryoides L.	1	180	1.358	Lutz (2004)
Saxifraga bryoides L.	1	360	1.388	Lutz (2004)
Saxifraga bryoides L.	1	1440	1.388	Lutz (2004)
Saxifraga bryoides L.	2	0	1.000	Lutz (2004)
Saxifraga bryoides L.	2	1	1.000	Lutz (2004)
Saxifraga bryoides L.	2	5	1.204	Lutz (2004)
Saxifraga bryoides L.	2	10	1.224	Lutz (2004)
Saxifraga bryoides L.	2	30	1.286	Lutz (2004)
Saxifraga bryoides L.	2	60	1.306	Lutz (2004)
Saxifraga bryoides L.	2	120	1.531	Lutz (2004)
Saxifraga bryoides L.	2	180	1.612	Lutz (2004)
Saxifraga bryoides L.	2	360	1.898	Lutz (2004)
Saxifraga bryoides L.	2	1440	1.898	Lutz (2004)
Saxifraga bryoides L.	3	0	1.000	Lutz (2004)
Saxifraga bryoides L.	3	1	1.000	Lutz (2004)
Saxifraga bryoides L.	3	5	1.294	Lutz (2004)
Saxifraga bryoides L.	3	10	1.412	Lutz (2004)
Saxifraga bryoides L.	3	30	1.431	Lutz (2004)
Saxifraga bryoides L.	3	60	1.451	Lutz (2004)
Saxifraga bryoides L.	3	120	1.667	Lutz (2004)
Saxifraga bryoides L.	3	180	1.745	Lutz (2004)
Saxifraga bryoides L.	3	360	1.824	Lutz (2004)
Saxifraga bryoides L.	3	1440	1.824	Lutz (2004)
Saxifraga bryoides L.	4	0	1.000	Lutz (2004)
Saxifraga bryoides L.	4	1	1.000	Lutz (2004)
Saxifraga bryoides L.	4	5	1.088	Lutz (2004)
Saxifraga bryoides L.	4	10	1.118	Lutz (2004)
Saxifraga bryoides L.	4	30	1.162	Lutz (2004)
Saxifraga bryoides L.	4	60	1.162	Lutz (2004)
Saxifraga bryoides L.	4	120	1.265	Lutz (2004)
Saxifraga bryoides L.	4	180	1.294	Lutz (2004)
Saxifraga bryoides L.	4	360	1.309	Lutz (2004)
Saxifraga bryoides L.	4	1440	1.338	Lutz (2004)
Saxifraga bryoides L.	5	0	1.000	Lutz (2004)
Saxifraga bryoides L.	5	1	1.000	Lutz (2004)
Saxifraga bryoides L.	5	5	1.159	Lutz (2004)
Saxifraga bryoides L.	5	10	1.222	Lutz (2004)
Saxifraga bryoides L.	5	30	1.302	Lutz (2004)
Saxifraga bryoides L.	5	60	1.333	Lutz (2004)
Saxifraga bryoides L.	5	120	1.492	Lutz (2004)
Saxifraga bryoides L.	5	180	1.492	Lutz (2004)
Saxifraga bryoides L.	5	360	1.492	Lutz (2004)
Saxifraga bryoides L.	5	1440	1.492	Lutz (2004)
Saxifraga paniculata Mill.	1	0	1.000	Lutz (2004)
Saxifraga paniculata Mill.	1	1	1.000	Lutz (2004)
Saxifraga paniculata Mill.	1	5	1.129	Lutz (2004)
Saxifraga paniculata Mill.	1	10	1.145	Lutz (2004)
Saxifraga paniculata Mill.	1	30	1.226	Lutz (2004)
Saxifraga paniculata Mill.	1	60	1.242	Lutz (2004)
Saxifraga paniculata Mill.	1	120	1.452	Lutz (2004)
Saxifraga paniculata Mill.	1	180	1.532	Lutz (2004)
Saxifraga paniculata Mill.	1	360	1.548	Lutz (2004)
Saxifraga paniculata Mill.	1	1440	1.548	Lutz (2004)
Saxifraga paniculata Mill.	2	0	1.000	Lutz (2004)
Saxifraga paniculata Mill.	2	1	1.000	Lutz (2004)
Saxifraga paniculata Mill.	2	5	1.196	Lutz (2004)
Saxifraga paniculata Mill.	2	10	1.235	Lutz (2004)
Saxifraga paniculata Mill.	2	30	1.235	Lutz (2004)
Saxifraga paniculata Mill.	2	60	1.235	Lutz (2004)
Saxifraga paniculata Mill.	2	120	1.549	Lutz (2004)
Saxifraga paniculata Mill.	2	180	1.569	Lutz (2004)
Saxifraga paniculata Mill.	2	360	1.706	Lutz (2004)
Saxifraga paniculata Mill.	2	1440	1.706	Lutz (2004)
Saxifraga paniculata Mill.	3	0	1.000	Lutz (2004)
Saxifraga paniculata Mill.	3	1	1.000	Lutz (2004)
Saxifraga paniculata Mill.	3	5	1.211	Lutz (2004)
Saxifraga paniculata Mill.	3	10	1.263	Lutz (2004)
Saxifraga paniculata Mill.	3	30	1.316	Lutz (2004)
Saxifraga paniculata Mill.	3	60	1.333	Lutz (2004)
Saxifraga paniculata Mill.	3	120	1.474	Lutz (2004)
Saxifraga paniculata Mill.	3	180	1.544	Lutz (2004)
Saxifraga paniculata Mill.	3	360	1.544	Lutz (2004)
Saxifraga paniculata Mill.	3	1440	1.561	Lutz (2004)
Saxifraga paniculata Mill.	4	0	1.000	Lutz (2004)
Saxifraga paniculata Mill.	4	1	1.000	Lutz (2004)
Saxifraga paniculata Mill.	4	5	1.074	Lutz (2004)
Saxifraga paniculata Mill.	4	10	1.103	Lutz (2004)
Saxifraga paniculata Mill.	4	30	1.118	Lutz (2004)
Saxifraga paniculata Mill.	4	60	1.132	Lutz (2004)
Saxifraga paniculata Mill.	4	120	1.162	Lutz (2004)
Saxifraga paniculata Mill.	4	180	1.191	Lutz (2004)
Saxifraga paniculata Mill.	4	360	1.191	Lutz (2004)
Saxifraga paniculata Mill.	4	1440	1.191	Lutz (2004)
Saxifraga paniculata Mill.	5	0	1.000	Lutz (2004)
Saxifraga paniculata Mill.	5	1	1.000	Lutz (2004)
Saxifraga paniculata Mill.	5	5	1.123	Lutz (2004)
Saxifraga paniculata Mill.	5	10	1.169	Lutz (2004)
Saxifraga paniculata Mill.	5	30	1.231	Lutz (2004)
Saxifraga paniculata Mill.	5	60	1.246	Lutz (2004)
Saxifraga paniculata Mill.	5	120	1.369	Lutz (2004)
Saxifraga paniculata Mill.	5	180	1.431	Lutz (2004)
Saxifraga paniculata Mill.	5	360	1.431	Lutz (2004)
Saxifraga paniculata Mill.	5	1440	1.431	Lutz (2004)
Sedum alpestre Vill.	1	0	1.000	Lutz (2004)
Sedum alpestre Vill.	1	1	1.000	Lutz (2004)
Sedum alpestre Vill.	1	5	1.113	Lutz (2004)
Sedum alpestre Vill.	1	10	1.113	Lutz (2004)
Sedum alpestre Vill.	1	30	1.129	Lutz (2004)
Sedum alpestre Vill.	1	60	1.129	Lutz (2004)
Sedum alpestre Vill.	1	120	1.242	Lutz (2004)
Sedum alpestre Vill.	1	180	1.387	Lutz (2004)
Sedum alpestre Vill.	1	360	1.468	Lutz (2004)
Sedum alpestre Vill.	1	1440	1.468	Lutz (2004)
Sedum alpestre Vill.	2	0	1.000	Lutz (2004)
Sedum alpestre Vill.	2	1	1.000	Lutz (2004)
Sedum alpestre Vill.	2	5	1.145	Lutz (2004)
Sedum alpestre Vill.	2	10	1.145	Lutz (2004)
Sedum alpestre Vill.	2	30	1.177	Lutz (2004)
Sedum alpestre Vill.	2	60	1.177	Lutz (2004)
Sedum alpestre Vill.	2	120	1.435	Lutz (2004)
Sedum alpestre Vill.	2	180	1.468	Lutz (2004)
Sedum alpestre Vill.	2	360	1.500	Lutz (2004)
Sedum alpestre Vill.	2	1440	1.500	Lutz (2004)
Sedum alpestre Vill.	3	0	1.000	Lutz (2004)
Sedum alpestre Vill.	3	1	1.000	Lutz (2004)
Sedum alpestre Vill.	3	5	1.083	Lutz (2004)
Sedum alpestre Vill.	3	10	1.083	Lutz (2004)
Sedum alpestre Vill.	3	30	1.111	Lutz (2004)
Sedum alpestre Vill.	3	60	1.139	Lutz (2004)
Sedum alpestre Vill.	3	120	1.194	Lutz (2004)
Sedum alpestre Vill.	3	180	1.194	Lutz (2004)
Sedum alpestre Vill.	3	360	1.194	Lutz (2004)
Sedum alpestre Vill.	3	1440	1.222	Lutz (2004)
Sedum alpestre Vill.	4	0	1.000	Lutz (2004)
Sedum alpestre Vill.	4	1	1.000	Lutz (2004)
Sedum alpestre Vill.	4	5	1.106	Lutz (2004)
Sedum alpestre Vill.	4	10	1.167	Lutz (2004)
Sedum alpestre Vill.	4	30	1.197	Lutz (2004)
Sedum alpestre Vill.	4	60	1.227	Lutz (2004)
Sedum alpestre Vill.	4	120	1.333	Lutz (2004)
Sedum alpestre Vill.	4	180	1.348	Lutz (2004)
Sedum alpestre Vill.	4	360	1.364	Lutz (2004)
Sedum alpestre Vill.	4	1440	1.379	Lutz (2004)
Sedum alpestre Vill.	5	0	1.000	Lutz (2004)
Sedum alpestre Vill.	5	1	1.000	Lutz (2004)
Sedum alpestre Vill.	5	5	1.134	Lutz (2004)
Sedum alpestre Vill.	5	10	1.164	Lutz (2004)
Sedum alpestre Vill.	5	30	1.179	Lutz (2004)
Sedum alpestre Vill.	5	60	1.224	Lutz (2004)
Sedum alpestre Vill.	5	120	1.313	Lutz (2004)
Sedum alpestre Vill.	5	180	1.373	Lutz (2004)
Sedum alpestre Vill.	5	360	1.388	Lutz (2004)
Sedum alpestre Vill.	5	1440	1.388	Lutz (2004)
Sempervivum montanum L.	1	0	1.000	Lutz (2004)
Sempervivum montanum L.	1	1	1.000	Lutz (2004)
Sempervivum montanum L.	1	5	1.060	Lutz (2004)
Sempervivum montanum L.	1	10	1.075	Lutz (2004)
Sempervivum montanum L.	1	30	1.119	Lutz (2004)
Sempervivum montanum L.	1	60	1.119	Lutz (2004)
Sempervivum montanum L.	1	120	1.239	Lutz (2004)
Sempervivum montanum L.	1	180	1.269	Lutz (2004)
Sempervivum montanum L.	1	360	1.343	Lutz (2004)
Sempervivum montanum L.	1	1440	1.388	Lutz (2004)
Sempervivum montanum L.	2	0	1.000	Lutz (2004)
Sempervivum montanum L.	2	1	1.000	Lutz (2004)
Sempervivum montanum L.	2	5	1.061	Lutz (2004)
Sempervivum montanum L.	2	10	1.122	Lutz (2004)
Sempervivum montanum L.	2	30	1.245	Lutz (2004)
Sempervivum montanum L.	2	60	1.265	Lutz (2004)
Sempervivum montanum L.	2	120	1.592	Lutz (2004)
Sempervivum montanum L.	2	180	1.735	Lutz (2004)
Sempervivum montanum L.	2	360	1.857	Lutz (2004)
Sempervivum montanum L.	2	1440	1.857	Lutz (2004)
Sempervivum montanum L.	3	0	1.000	Lutz (2004)
Sempervivum montanum L.	3	1	1.000	Lutz (2004)
Sempervivum montanum L.	3	5	1.130	Lutz (2004)
Sempervivum montanum L.	3	10	1.241	Lutz (2004)
Sempervivum montanum L.	3	30	1.296	Lutz (2004)
Sempervivum montanum L.	3	60	1.296	Lutz (2004)
Sempervivum montanum L.	3	120	1.481	Lutz (2004)
Sempervivum montanum L.	3	180	1.648	Lutz (2004)
Sempervivum montanum L.	3	360	1.704	Lutz (2004)
Sempervivum montanum L.	3	1440	1.704	Lutz (2004)
Sempervivum montanum L.	4	0	1.000	Lutz (2004)
Sempervivum montanum L.	4	1	1.000	Lutz (2004)
Sempervivum montanum L.	4	5	1.138	Lutz (2004)
Sempervivum montanum L.	4	10	1.172	Lutz (2004)
Sempervivum montanum L.	4	30	1.224	Lutz (2004)
Sempervivum montanum L.	4	60	1.414	Lutz (2004)
Sempervivum montanum L.	4	120	1.586	Lutz (2004)
[truncated: 840 more rows]
